# Supplementary material for: Human brain anatomy reflects separable genetic and environmental components of socioeconomic status
Source: Sci Adv. 2022 May 18;8(20):eabm2923. doi: 10.1126/sciadv.abm2923 (PMC9116589; doi:10.1126/sciadv.abm2923)
Supplement: Supplementary file 2 — Data S1, containing tables S1 to S25 [file sciadv.abm2923_data_s1.zip]

Archive with 1 entries (1 files):
- sciadv.abm2923_data_s1.xlsx
