# Supplementary material for: Human brain anatomy reflects separable genetic and environmental components of socioeconomic status
Source: Sci Adv. 2022 May 18;8(20):eabm2923. doi: 10.1126/sciadv.abm2923 (PMC9116589; doi:10.1126/sciadv.abm2923)
Supplement: Supplementary file 2 — Data S1, containing tables S1 to S25 [file sciadv.abm2923_data_s1.zip › sciadv.abm2923_data_s1.xlsx]

## Sheet: 2. Loadings of PCA
Table S2. Loadings of principal component analysis of UKB socioeconomic indicators
Variable	PC1	PC2	PC3	PC4
Intercept	-11.9138	-10.2607	0.606491	-5.6436
Neighborhood score	0.316717	0.486123	-0.068305	0.165724
Occupational wage	1.20743	-0.771403	-0.0146501	-0.184827
Local average income	1.27622	1.89266	-0.0854779	0.936095
Highest qualification=1	0.325702	-0.191566	-0.203972	0.208319
Highest qualification=2	-0.128457	0.496575	0.386697	-0.441815
Highest qualification=3	-0.460545	0.452117	0.559567	0.0933565
Highest qualification=4	-0.742621	0.0259248	0.754433	0.523612
Highest qualification=5	-0.564434	-0.558105	0.187023	0.200991
Highest qualification=6	-0.188218	0.092282	-0.382551	-1.40133
Highest qualification=7	-0.949182	-0.522285	-0.262394	1.60891
Household income=1	-0.642077	-0.332601	-0.0137537	0.663149
Household income=2	-0.249835	0.0814245	-0.428456	-0.0610538
Household income=3	0.0521166	0.1068	-0.264474	-0.248398
Household income=4	0.299927	0.00299397	0.463454	-0.165646
Household income=5	0.700537	-0.222028	1.1316	0.745318
Housing type=1	0.0140494	0.0839037	-0.298968	0.0735992
Housing type=2	0.0842319	-0.125673	1.0497	-0.330267
Housing type=3	-1.24255	-1.91943	0.262918	0.849278
Housing type=4	-0.36369	-0.293385	-0.0252718	0.101594
Housing type=5	-0.554342	0.396955	-0.140463	-0.248682
Housing type=6	-0.460853	-0.835531	-0.805646	0.438684
Occupation=111	0.789542	-0.92071	0.271999	-0.0384014
Occupation=112	0.34387	-0.32729	0.900936	-0.115095
Occupation=113	0.569597	-0.273596	0.589146	-0.170299
Occupation=114	0.156554	-0.39153	0.190044	-0.182266
Occupation=115	0.189471	0.180551	0.688421	-0.587232
Occupation=116	-0.290411	-0.0616841	0.651954	0.0113308
Occupation=117	0.323337	0.0252949	-0.737993	-1.91338
Occupation=118	0.294013	-0.44559	-0.211517	-0.419386
Occupation=121	0.161278	0.42737	-0.176452	0.229635
Occupation=122	-0.31185	0.235924	0.610403	-0.248628
Occupation=123	0.0265115	-0.0357065	0.352164	-0.0881361
Occupation=211	0.34569	-0.198624	-0.635659	0.298655
Occupation=212	0.241422	-0.161075	-0.217004	-0.186402
Occupation=213	0.439911	-0.162557	0.408821	0.146823
Occupation=221	0.8998	-0.83289	0.773026	1.20579
Occupation=231	0.422057	-0.398359	-1.00192	0.217566
Occupation=232	0.24427	0.0732878	-0.0870261	0.379784
Occupation=241	0.890488	-0.613985	0.94005	0.848963
Occupation=242	0.609789	-0.0994104	0.354162	0.162466
Occupation=243	0.349794	-0.219974	-0.0680831	-0.268229
Occupation=244	0.0767877	-0.30645	-0.764363	0.0762303
Occupation=245	0.00947271	0.232327	-1.13124	0.660974
Occupation=311	-0.294655	0.171847	-0.115024	-0.0874268
Occupation=312	-0.166717	0.4584	0.723446	-0.458655
Occupation=313	-0.0780136	0.107294	-0.0607846	-0.244087
Occupation=321	-0.0289685	0.103291	-0.559921	-1.79366
Occupation=322	0.215598	0.23995	-0.376843	-0.12776
Occupation=323	-0.262969	-0.114227	-0.127133	-0.210927
Occupation=331	-0.111193	0.142357	0.461805	-1.07673
Occupation=341	0.106198	0.0359291	-0.230739	0.566528
Occupation=342	-0.00405822	0.307627	0.618784	0.00578
Occupation=343	0.268327	0.448519	0.596381	0.235666
Occupation=344	-0.263543	1.1053	-0.153636	-0.575723
Occupation=351	0.481449	-0.578737	1.39112	-1.2477
Occupation=352	-0.0802138	0.0573589	-0.299888	-0.885949
Occupation=353	0.231197	0.234516	0.60553	-0.63891
Occupation=354	-0.0929927	0.331636	0.825624	0.242563
Occupation=355	0.129475	0.472392	-0.942737	0.145399
Occupation=356	-0.01159	0.133443	-0.18536	-0.484905
Occupation=411	-0.448433	0.425288	0.200507	-0.115433
Occupation=412	-0.33287	0.823715	0.726434	-0.230985
Occupation=413	-0.507963	0.930298	0.158719	0.019048
Occupation=414	-0.595371	0.365603	-0.0551503	0.257549
Occupation=415	-0.609726	0.81208	0.176974	0.364465
Occupation=421	-0.532872	0.99246	0.186567	0.372499
Occupation=511	-0.587946	0.81669	0.0491922	0.885584
Occupation=521	-0.92746	-1.95406	-0.897042	0.954392
Occupation=522	-0.480074	-0.35474	0.349286	-0.938722
Occupation=523	-0.781393	-0.58963	-1.01063	0.49553
Occupation=524	-0.353811	-0.0997233	-0.0337809	-0.588874
Occupation=531	-0.5439	-0.412297	0.495301	-0.344606
Occupation=532	-0.901358	-1.41524	0.0993436	2.0495
Occupation=541	-1.07624	-1.39481	-0.408389	1.25057
Occupation=542	-0.604343	-0.00613854	-0.374235	0.952223
Occupation=543	-0.848016	0.0493097	-0.0845215	0.341161
Occupation=549	-0.696231	0.45943	-0.56871	0.779768
Occupation=611	-0.878353	-0.292809	0.0636989	0.11249
Occupation=612	-0.58579	1.22921	-0.296274	0.105036
Occupation=613	-0.74287	1.06832	0.62418	-1.0355
Occupation=621	-0.434077	1.03537	0.798667	0.581345
Occupation=622	-0.778386	1.14013	0.398165	-0.80955
Occupation=623	-1.03752	-0.34535	-0.602163	0.822959
Occupation=629	-0.584945	-0.384458	1.07472	-0.55721
Occupation=711	-1.03209	0.637804	-0.0509149	1.3694
Occupation=712	-0.608968	0.334675	-0.00519175	1.3236
Occupation=721	-0.824962	0.494978	0.361246	0.288401
Occupation=811	-0.753371	-0.911965	0.306702	-0.0273118
Occupation=812	-0.412313	0.0948132	0.0963731	-0.026252
Occupation=813	-0.782874	-0.356167	0.325449	0.937859
Occupation=814	-0.48801	-0.255821	-0.09567	1.01953
Occupation=821	-0.887313	-0.477401	0.027144	0.149309
Occupation=822	-1.11247	-0.88749	-0.671348	2.64616
Occupation=911	-0.651324	1.22727	-0.492294	0.942036
Occupation=912	-0.70439	-0.43188	0.326342	0.323919
Occupation=913	-1.09126	-0.819316	0.310294	1.93236
Occupation=914	-1.04207	-0.649845	0.418434	0.831903
Occupation=921	-0.847769	0.116504	-0.0452726	0.818377
Occupation=922	-1.26948	-0.419844	0.619426	1.88695
Occupation=923	-1.35604	-1.0241	0.33692	1.61317
Occupation=924	-0.843013	0.0771299	-0.378782	0.102945
Occupation=925	-0.971188	0.103876	-0.642118	-0.0250446

## Sheet: 3. Squared Loadings of PCA
Table S3. Squared Loadings of principal component analysis of UKB socioeconomic indicators
Variable	PC1	PC2	PC3	PC4
Occupation	0.72039	0.380543	0.477892	0.542082
Occupational wage	0.689668	0.146262	4.89036e-05	0.00762437
Highest qualification	0.407466	0.15301	0.15342	0.450854
Household income	0.340638	0.0311638	0.289125	0.154703
Neighborhood score	0.27782	0.340066	0.00622397	0.0358876
Local average income	0.255952	0.292483	0.000553038	0.064968
Housing type	0.0778038	0.0955658	0.406814	0.0506347

## Sheet: 4. GWAS and Genomic SEM
Table S4. GWAS of socioeconomic indicators and Genomic SEM
Phenotype	N	Mean Chi-square	LDSC h2	Genomic SEM loading	Genomic SEM residual variance
Occupational wage	250865	1.485	0.091 (0.006)	0.986 (0.031)	0.028 (0.046)
Educational attainment	721589	2.867	0.123 (0.006)	0.898 (0.028)	0.194 (0.034)
Household income	345311	1.460	0.062 (0.005)	0.908 (0.032)	0.175 (0.048)
Local average income	363966	1.382	0.054 (0.004)	0.931 (0.034)	0.134 (0.049)
Neighborhood score	342719	1.424	0.062 (0.004)	0.918 (0.030)	0.158 (0.033)
Note: Standard errors are reported in the parentheses. The mean Chi-sqaure was computed only from the SNPs included in the polygenic index. "LDSC h2" column reports heritability estimates from LD score regression based on the summary statistics, estimated by Genomic SEM (27).

## Sheet: 5. GREML
Table S5. GREML results for heritabilty and genetic correlation
Phenotypes	h2/rg	Estimate	SE
PC1-SES	h2	0.155569	0.019636
PC2-SES	h2	0.047932	0.018864
Total intracranial volume (TIV)	h2	0.4067	0.020113
GMV score (PC1-SES)	h2	0.276553	0.020052
GMV score (PC2-SES)	h2	0.134838	0.019649
PC1-SES : TIV	rg	0.369283	0.056961
PC1-SES : GMV score (PC1-SES)	rg	0.570105	0.062373
PC2-SES : TIV	rg	0.182157	0.10421
PC2-SES : GMV score (PC2-SES)	rg	0.334721	0.176571
Note: The results are based on 20,447 unrelated individuals. GREML estimation was implemented with BOLT-REML (73).

## Sheet: 6. VBM SES without TIV
Table S6. Voxel-based Morphometry results for SES without total intracranical volume as a control variable
Region	Area	N of voxels	N of significant voxels (FWE 5%)	Mean partial R-squared (%)	Max partial R-squared (%)	Mean Std.Beta (PC1-SES)	Max Std.Beta (PC1-SES)	Mean Std.Beta (PC2-SES)	Max Std.Beta (PC2-SES)	Mean % of PC1-SES in partial R-squared	Min % of PC1-SES in partial R-squared	Max % of PC1-SES in partial R-squared	Max F	Max -log10(p-value)
L.Accumbens	Subcortical	151	151	0.926578	1.24489	0.0894619	0.106211	0.013377	0.0209894	97.8119	95.5343	98.4592	150.337	64.8826
R.Frontal Pole	Frontal	3085	3085	0.847715	1.24206	0.0894861	0.108452	0.0172801	0.0296204	95.8886	83.1937	99.9995	149.991	64.7339
L.Caudate	Subcortical	1152	1048	0.523441	1.23779	0.068591	0.106965	0.00940479	0.0227418	98.1356	93.9342	100	149.469	64.5102
L.Inferior Frontal Orbital Gyrus	Frontal	1169	1165	0.654699	1.20248	0.0756939	0.102733	0.0112647	0.0261273	97.0892	79.4609	100	145.153	62.6588
R.Superior Frontal Gyrus	Frontal	12052	10489	0.355926	1.19632	0.0543536	0.105428	0.00841211	0.0266146	95.4209	47.4139	100	144.4	62.3355
L.Inferior Frontal Triangular Gyrus	Frontal	2671	2671	0.506423	1.18807	0.0679368	0.102705	0.0101481	0.0278153	97.4302	88.5621	100	143.393	61.9034
R.Medial Frontal Cerebrum	Frontal	1194	1194	0.715891	1.17991	0.0789693	0.104695	0.0144681	0.0240167	96.5971	92.0356	98.6365	142.396	61.4757
R.Superior Medial Frontal Gyrus	Frontal	5653	5653	0.547683	1.17797	0.0706055	0.104505	0.011108	0.0232096	97.3656	91.3009	100	142.159	61.3737
L.Medial Orbital Gyrus	Frontal	3483	3422	0.448966	1.17149	0.0602045	0.0975801	0.0101931	0.0275747	96.6912	88.8488	100	141.368	61.0342
L.Subcallosal Area	Frontal	841	817	0.599368	1.16851	0.0689564	0.100123	0.0131461	0.0224356	96.2333	89.5536	99.9995	141.004	60.8779
R.Caudate	Subcortical	1273	1156	0.476839	1.14764	0.0660508	0.104251	0.00487964	0.0171195	98.5172	77.5084	100	138.457	59.7847
L.Gyrus Rectus	Frontal	1362	1362	0.796841	1.14661	0.0817094	0.0982511	0.00951634	0.0264077	98.1677	91.5902	100	138.331	59.7306
R.Inferior Frontal Triangular Gyrus	Frontal	2701	2675	0.493193	1.1393	0.0667678	0.10137	0.00725365	0.0208531	98.1277	85.5861	100	137.438	59.3475
R.Accumbens	Subcortical	154	154	0.88784	1.13693	0.0884709	0.102207	0.0141322	0.0199778	97.4914	95.2657	98.564	137.15	59.2236
R.Gyrus Rectus	Frontal	1341	1341	0.790433	1.1324	0.0808801	0.0994806	0.0140089	0.0268894	96.9107	90.1847	99.9997	136.597	58.9863
R.Inferior Frontal Orbital Gyrus	Frontal	1165	1161	0.659003	1.12794	0.0762021	0.100871	0.0070714	0.023659	98.2775	87.0739	100	136.052	58.7522
R.Anterior Orbital Gyrus	Frontal	1554	1431	0.430121	1.11531	0.0590135	0.101915	0.00938089	0.0221214	96.0538	47.0196	100	134.512	58.0907
L.Frontal Pole	Frontal	2643	2643	0.771108	1.11082	0.0855403	0.10232	0.0170029	0.0301585	95.9419	88.4886	99.999	133.965	57.8559
R.Superior Temporal Gyrus	Temporal	5077	5053	0.57855	1.11032	0.0711088	0.0921194	0.0100828	0.0256847	97.6287	89.3221	100	133.903	57.8295
R.Medial Orbital Gyrus	Frontal	3516	3422	0.448705	1.10965	0.0605787	0.10172	0.0119206	0.0265376	95.9341	65.6527	100	133.821	57.7942
R.Middle Frontal Gyrus	Frontal	14479	13078	0.410709	1.10154	0.0595489	0.101537	0.0066556	0.0283771	96.069	43.8045	100	132.833	57.3699
L.Medial Frontal Cerebrum	Frontal	1167	1167	0.639367	1.09647	0.074652	0.101254	0.0118545	0.0196863	97.3366	93.0545	99.4104	132.215	57.1041
R.Lateral Orbital Gyrus	Frontal	1745	1745	0.683633	1.09246	0.0771947	0.0994932	0.0141978	0.0239904	96.3778	91.1464	100	131.725	56.8939
L.Lateral Orbital Gyrus	Frontal	1727	1695	0.634338	1.08738	0.0746731	0.0989327	0.0120533	0.0251209	97.2354	69.4595	99.999	131.106	56.6281
R.Middle Temporal Gyrus	Temporal	10100	10021	0.452583	1.07756	0.0609228	0.0901547	0.0130258	0.0324678	94.5522	72.7308	100	129.91	56.114
L.Anterior Cingulate Gyrus	Limbic	3594	3594	0.467495	1.07517	0.064694	0.0930615	0.0122158	0.0218349	96.346	90.3972	99.9991	129.619	55.9891
L.Superior Medial Frontal Gyrus	Frontal	4776	4776	0.503603	1.0671	0.0676391	0.099368	0.00661882	0.022099	98.5924	93.2265	100	128.634	55.5661
L.Superior Frontal Gyrus	Frontal	12000	11102	0.345467	1.0627	0.0547142	0.0992717	0.00870944	0.026491	96.7063	76.9653	100	128.099	55.3362
L.Middle Frontal Gyrus	Frontal	14711	13467	0.373308	1.05971	0.0574017	0.0988151	0.00698218	0.0260581	97.2285	65.6471	100	127.735	55.1797
R.Subcallosal Area	Frontal	800	756	0.520245	1.05362	0.0652509	0.0957721	0.0124893	0.0219315	96.1928	88.193	99.9998	126.992	54.8605
L.Superior Temporal Gyrus	Temporal	4754	4752	0.460548	0.983504	0.0631467	0.086616	0.0094757	0.0287967	97.2531	84.9712	100	118.458	51.1917
R.Basal Cerebrum and Forebrain Brain	Subcortical	407	407	0.700213	0.977605	0.0754512	0.0889816	0.016931	0.0229243	95.1002	91.2171	98.2947	117.74	50.8832
L.Middle Temporal Gyrus	Temporal	10031	9624	0.401484	0.970962	0.0577503	0.0847026	0.0101766	0.0294942	96.2615	70.5963	100	116.932	50.5357
L.Basal Cerebrum and Forebrain Brain	Subcortical	377	377	0.646231	0.953225	0.0721744	0.0888831	0.0172595	0.0225478	94.4056	89.9794	97.4945	114.776	49.6081
L.Anterior Orbital Gyrus	Frontal	1509	1431	0.418879	0.94923	0.0596895	0.0941415	0.00880487	0.0185844	97.3861	51.8647	100	114.29	49.3992
L.Postcentral Gyrus	Parietal	9399	8317	0.280777	0.937845	0.049438	0.0938939	0.00548199	0.0230093	96.4142	3.26912	100	112.906	48.8039
L.Anterior Insula	Insular	2758	2745	0.508918	0.917392	0.0658711	0.0865011	0.0131034	0.026354	95.9118	87.7678	100	110.421	47.7346
R.Temporal Transverse Gyrus	Temporal	946	946	0.522819	0.916586	0.0678291	0.0887738	0.00817484	0.0198176	98.1968	92.1015	99.9999	110.323	47.6925
L.Frontal Operculum	Operculum	1505	1480	0.476351	0.916491	0.0637173	0.0864245	0.0121406	0.0236385	95.9408	88.3633	100	110.312	47.6876
R.Planum Polare	Temporal	1453	1453	0.595561	0.909315	0.0705004	0.0890607	0.0109693	0.0206085	97.1503	91.742	100	109.44	47.3125
L.Central Operculum	Operculum	3089	3076	0.494734	0.903853	0.0657394	0.0907542	0.011549	0.0234063	96.8235	90.3506	100	108.777	47.027
R.Entorhinal Area	Limbic	1590	1470	0.417187	0.879963	0.0545978	0.0827946	0.011964	0.0258972	95.0401	77.0718	100	105.876	45.7785
R.Exterior Cerebellum	Subcortical	24985	20343	0.248925	0.872745	0.043111	0.0863269	0.0140653	0.0343882	88.5344	3.80534	100	105	45.4013
L.Temporal	Temporal	1549	1549	0.385049	0.867843	0.0572066	0.0877557	0.0105604	0.018738	96.5222	92.8878	99.9945	104.405	45.1452
R.Supramarginal Gyrus	Parietal	5837	5613	0.355801	0.862498	0.0557285	0.089378	0.0128559	0.0345325	91.9023	70.085	100	103.756	44.866
R.Temporal	Temporal	1362	1362	0.487987	0.852736	0.0664218	0.0879526	0.00686701	0.0230673	98.6481	91.584	100	102.572	44.356
L.Parietal Operculum	Operculum	1834	1825	0.365679	0.844404	0.0573342	0.0862042	0.00860594	0.0191852	97.5512	92.6682	100	101.561	43.9207
R.Anterior Cingulate Gyrus	Limbic	2721	2603	0.336627	0.843935	0.0545241	0.0843994	0.0109409	0.02235	95.4864	89.3581	99.9999	101.504	43.8962
L.Posterior Cingulate Gyrus	Limbic	3292	3257	0.432406	0.839193	0.0598008	0.0839887	0.0110561	0.0215729	95.8818	74.2148	100	100.929	43.6486
L.Putamen	Subcortical	1417	912	0.256008	0.836835	0.0406245	0.0835176	0.00124268	0.0156824	92.3206	9.04396e-05	100	100.643	43.5254
R.Inferior Temporal Gyrus	Temporal	8249	7523	0.306222	0.835067	0.0499897	0.0800736	0.00593259	0.0264408	96.4296	26.2858	100	100.429	43.433
R.Parietal Operculum	Operculum	1583	1577	0.318125	0.833355	0.0540437	0.0868328	0.010042	0.0201746	96.3562	89.062	99.9999	100.221	43.3436
R.Putamen	Subcortical	1388	902	0.257755	0.832718	0.0399087	0.0838561	-0.00223803	0.0137267	85.898	0.00017371	100	100.144	43.3103
R.Posterior Insula	Insular	1627	1625	0.47859	0.830319	0.0646678	0.0828975	0.0111281	0.0213087	96.9147	90.1071	99.9909	99.853	43.1851
L.Posterior Insula	Insular	1350	1350	0.508124	0.830158	0.0668087	0.0855475	0.0109843	0.0178667	97.2148	92.1101	99.9173	99.8334	43.1766
L.Amygdala	Subcortical	348	348	0.670796	0.828521	0.0701887	0.0769172	0.0169238	0.0206792	94.4854	92.4199	98.7065	99.635	43.0912
R.Amygdala	Subcortical	351	351	0.607751	0.826797	0.0673429	0.0790359	0.0165365	0.0204384	94.1291	90.9886	98.6907	99.4258	43.0011
L.Supramarginal Gyrus	Parietal	6479	6199	0.374905	0.826426	0.0582909	0.0870139	0.0110828	0.025596	94.8227	0.910165	100	99.3809	42.9817
R.Posterior Cingulate Gyrus	Limbic	2924	2847	0.395733	0.825484	0.0569224	0.0832574	0.0126746	0.0224578	94.79	75.8164	100	99.2667	42.9325
L.Posterior Orbital Gyrus	Frontal	1945	1894	0.423322	0.823312	0.057645	0.0817055	0.0145465	0.0290608	93.9228	83.3725	99.9973	99.0033	42.8191
L.Planum Polare	Temporal	1814	1814	0.555982	0.822501	0.0678844	0.0836661	0.0103453	0.0212352	97.5592	91.9789	99.9997	98.9049	42.7767
L.Entorhinal Area	Limbic	1531	1445	0.385663	0.812613	0.0531151	0.0789446	0.0122262	0.0236722	94.9727	89.2002	100	97.7062	42.2604
R.Fusiform Gyrus	Temporal	5296	5232	0.3987	0.81213	0.0559032	0.0787839	0.0108989	0.023743	95.679	70.7417	100	97.6476	42.2352
R.Central Operculum	Operculum	2986	2958	0.459907	0.806805	0.0629856	0.0834715	0.0148443	0.0257819	94.1645	86.0179	99.9999	97.0022	41.9571
L.Exterior Cerebellum	Subcortical	24955	20647	0.267455	0.804853	0.044997	0.0860388	0.0133503	0.0362734	89.6664	0.00744891	100	96.7656	41.8552
R.Temporal Pole	Temporal	6465	6208	0.348219	0.784533	0.0529289	0.0789451	0.0116487	0.0282294	93.981	73.28	100	94.3032	40.7943
L.Middle Cingulate Gyrus	Limbic	3310	3284	0.392273	0.781615	0.059194	0.0800692	0.00801146	0.0182911	97.6845	91.2814	100	93.9498	40.642
R.Frontal Operculum	Operculum	1447	1444	0.444615	0.78014	0.0620879	0.0823361	0.00961911	0.0203979	96.9797	89.6412	100	93.771	40.565
L.Precuneus	Parietal	7776	7396	0.324439	0.77759	0.0537209	0.0821178	0.00897324	0.0288047	96.6644	69.636	100	93.4622	40.4319
L.Hippocampus	Subcortical	1258	1143	0.395514	0.777305	0.053349	0.0746369	0.0139992	0.0208611	93.1021	71.1246	99.9999	93.4276	40.417
L.Temporal Transverse Gyrus	Temporal	1016	1016	0.412054	0.774886	0.05869	0.0820684	0.0119502	0.0183363	95.8256	91.3656	99.553	93.1346	40.2907
R.Thalamus Proper	Subcortical	2746	2080	0.231938	0.772799	0.0427246	0.0820939	0.0117277	0.0228562	89.8835	40.687	99.9999	92.8818	40.1818
L.Parahippocampus Gyrus	Limbic	2108	2071	0.331994	0.76649	0.0497954	0.0743506	0.0112775	0.0260371	93.8005	72.283	100	92.1177	39.8525
R.Posterior Orbital Gyrus	Frontal	1901	1859	0.363043	0.76648	0.0541502	0.0794611	0.00993572	0.0248761	95.7829	56.8413	100	92.1165	39.852
R.Anterior Insula	Insular	2777	2775	0.465165	0.764983	0.0637048	0.0808149	0.0103919	0.0234158	96.8906	88.8861	100	91.9352	39.7738
R.Precuneus	Parietal	7797	6914	0.297578	0.758431	0.0503171	0.0810898	0.00804887	0.0280277	95.1591	51.555	100	91.1418	39.4319
L.Occipital Fusiform Gyrus	Occipital	2456	2399	0.292014	0.755869	0.0493156	0.0770337	0.0104567	0.024194	94.7938	1.47391	99.9999	90.8315	39.2981
R.Precentral Gyrus	Frontal	10116	6298	0.188898	0.754645	0.0384632	0.0807245	0.00272693	0.0226215	90.7603	6.72958e-06	100	90.6834	39.2343
R.Middle Cingulate Gyrus	Limbic	3260	3162	0.375906	0.753521	0.0570235	0.0787508	0.00988046	0.0177053	96.6884	88.9991	100	90.5472	39.1756
R.Postcentral Gyrus	Parietal	8416	7170	0.241994	0.752944	0.0459148	0.0823758	0.0077539	0.030702	93.4077	0.323129	100	90.4773	39.1455
L.Precentral Gyrus	Frontal	10313	7453	0.232572	0.743971	0.0428339	0.0794545	0.00659956	0.0231624	92.4921	0.00432836	100	89.391	38.6772
L.Lingual Gyrus	Occipital	5226	4967	0.29599	0.743133	0.0495016	0.0812318	0.00758014	0.0212766	96.0227	18.1467	100	89.2896	38.6335
R.Parahippocampus Gyrus	Limbic	2145	2063	0.338792	0.741685	0.0510071	0.0753191	0.00971439	0.0211796	95.5806	77.5021	100	89.1143	38.558
L.Temporal Pole	Temporal	6315	5814	0.350049	0.735604	0.0523316	0.0747116	0.00739552	0.0287005	96.8737	80.4598	100	88.3782	38.2407
L.Medial Precentral Gyrus	Frontal	2215	1905	0.24534	0.731246	0.0460354	0.080385	0.00148111	0.0137536	96.349	0.504959	100	87.8508	38.0133
L.Cerebellar Vermal Lobules I-V	Subcortical	1227	1179	0.273811	0.729341	0.0491753	0.0810967	0.01003	0.0203554	95.3044	84.9453	99.9999	87.6202	37.9139
R.Hippocampus	Subcortical	1411	1328	0.400851	0.726052	0.0544159	0.0741541	0.0161213	0.0211728	90.8762	64.6345	98.6098	87.2222	37.7423
R.Angular Gyrus	Parietal	7942	6832	0.290469	0.723842	0.0500204	0.0791433	0.00900282	0.0250651	94.6352	15.948	100	86.9548	37.627
R.Lingual Gyrus	Occipital	5507	5057	0.278787	0.723308	0.0476563	0.0790278	0.00846865	0.0209554	96.4203	73.5341	100	86.8903	37.5992
L.Inferior Temporal Gyrus	Temporal	7874	7548	0.37272	0.713273	0.0556783	0.0771432	0.00620833	0.0207409	98.1657	83.6717	100	85.676	37.0756
L.Brainstem	Subcortical	701	257	0.139858	0.70235	0.0247156	0.0736523	0.00693654	0.027676	86.6285	0.0255984	100	84.3548	36.5059
L.Medial Postcentral Gyrus	Parietal	939	906	0.287493	0.686514	0.0527977	0.0794161	-0.000759518	0.0147912	99.0404	86.4157	100	82.4397	35.6799
L.Inferior Frontal Gyrus	Frontal	2688	2541	0.301156	0.686027	0.0520699	0.076583	0.0085823	0.0235906	96.7737	78.2859	100	82.3807	35.6545
L.Thalamus Proper	Subcortical	2829	2431	0.257329	0.684016	0.0459169	0.0778011	0.0149506	0.0233614	87.6036	62.1518	99.4215	82.1375	35.5496
L.Angular Gyrus	Parietal	7028	6126	0.29913	0.667596	0.0501775	0.0772144	0.0134298	0.030834	91.3448	0.09418	100	80.1526	34.6934
L.Middle Occipital Gyrus	Occipital	4653	4150	0.319843	0.664239	0.0529778	0.0783792	0.0100392	0.0220639	95.669	1.28062	100	79.7468	34.5183
L.Fusiform Gyrus	Temporal	5376	5207	0.3499	0.662551	0.0525125	0.0755162	0.00841649	0.0220907	95.3101	38.7721	100	79.5428	34.4303
R.Occipital Fusiform Gyrus	Occipital	2560	2475	0.298463	0.652156	0.0502207	0.0723107	0.00725657	0.0204726	96.8114	75.0408	100	78.2866	33.8883
L.Pallidum	Subcortical	448	195	0.137867	0.649976	0.0299301	0.0724538	0.000286132	0.0128832	90.8057	0.0688827	100	78.0233	33.7747
R.Cerebellar Vermal Lobules I-V	Subcortical	1072	1039	0.286386	0.642633	0.0503412	0.0771028	0.0105128	0.0214351	95.1726	85.3811	100	77.1362	33.3919
R.Pallidum	Subcortical	446	191	0.140751	0.638619	0.0296457	0.0721872	-0.000135686	0.0158215	86.3571	0.00904479	100	76.6513	33.1827
R.Medial Precentral Gyrus	Frontal	2186	1517	0.171675	0.638034	0.0376398	0.0747403	0.00138828	0.0134306	93.7668	0.0115099	100	76.5805	33.1522
L.Inferior Occipital Gyrus	Occipital	5262	5077	0.363182	0.637922	0.0567849	0.0767239	0.00689034	0.0215684	97.2633	0.0196027	100	76.567	33.1463
L.Cerebrum and Motor	Frontal	4468	4254	0.321241	0.627644	0.0534939	0.0755543	0.000574904	0.010812	99.4643	80.1788	100	75.3256	32.6106
R.Cerebrum and Motor	Frontal	4188	3905	0.330684	0.615315	0.0535818	0.0750375	0.0047263	0.0168274	97.5213	57.8698	100	73.8368	31.9681
R.Brainstem	Subcortical	687	145	0.0932348	0.587084	0.0176976	0.0733486	0.00710688	0.0175499	81.2999	0.0285587	99.9998	70.4291	30.497
R.Cuneus	Occipital	3448	3233	0.269212	0.584128	0.0489399	0.0686023	0.00529498	0.0188494	97.9512	68.5374	100	70.0724	30.343
R.Inferior Occipital Gyrus	Occipital	5576	5422	0.295854	0.57902	0.0513435	0.0716526	0.00366418	0.0191228	97.8703	32.4187	100	69.4561	30.0769
R.Middle Occipital Gyrus	Occipital	3632	3213	0.287958	0.571415	0.0496117	0.0705511	0.0126317	0.0239208	92.3803	10.5558	100	68.5385	29.6807
R.Calcarine Cortex	Occipital	3106	2398	0.204029	0.552128	0.0414039	0.0664274	0.00520045	0.0189058	96.8127	19.2583	100	66.2124	28.6761
R.Medial Postcentral Gyrus	Parietal	982	873	0.2668	0.551323	0.0500986	0.0742404	-0.000935852	0.0183644	98.937	85.2548	100	66.1153	28.6342
R.Inferior Frontal Gyrus	Frontal	2712	2302	0.23679	0.550582	0.0453811	0.0706993	0.00982142	0.0219866	94.0031	62.7229	99.9997	66.0259	28.5956
L.Calcarine Cortex	Occipital	3061	2263	0.210909	0.536659	0.0405758	0.0692293	0.0076868	0.0208654	90.2081	3.51614e-05	100	64.3473	27.8706
L.Cerebellar Vermal Lobules VI-VII	Subcortical	521	488	0.270856	0.531485	0.048033	0.0684838	0.0132488	0.0241135	92.3782	81.8746	99.9998	63.7236	27.6011
L.Occipital Pole	Occipital	3454	3368	0.29854	0.52485	0.0514803	0.0685989	0.00725005	0.0209608	97.189	81.6916	100	62.9239	27.2557
L.Cuneus	Occipital	3289	3246	0.276441	0.502966	0.049435	0.066579	0.00891367	0.0182426	96.2416	81.6931	99.9884	60.2869	26.1163
L.Superior Parietal Lobule	Parietal	8274	6484	0.183849	0.500847	0.041117	0.0688618	0.00623456	0.0203442	95.3603	14.5488	100	60.0317	26.006
R.Occipital Pole	Occipital	3066	2919	0.206489	0.498044	0.042821	0.0665323	0.00901241	0.0174702	95.4787	77.2444	100	59.694	25.8601
R.Cerebellar Vermal Lobules VI-VII	Subcortical	471	448	0.258375	0.485015	0.0468715	0.0677439	0.0132953	0.0263638	91.8344	74.9057	100	58.1248	25.1819
R.Superior Parietal Lobule	Parietal	8221	6088	0.149311	0.445499	0.0365979	0.0670987	0.00721875	0.024201	91.8236	0.131017	100	53.368	23.1257
R.Cerebellar Vermal Lobules VIII-X	Subcortical	475	475	0.316269	0.442718	0.0531331	0.0639045	0.0147018	0.0212844	92.6563	83.5515	99.7557	53.0333	22.981
L.Cerebellar Vermal Lobules VIII-X	Subcortical	605	605	0.325777	0.440302	0.05449	0.0653054	0.0130951	0.0215455	94.3156	86.021	100	52.7426	22.8553
R.Superior Occipital Gyrus	Occipital	3582	2366	0.138627	0.380986	0.0351853	0.0606085	0.00682241	0.0239057	93.1549	66.1421	100	45.6101	19.7704
L.Superior Occipital Gyrus	Occipital	2850	2356	0.157143	0.374816	0.0381906	0.0600738	0.00741724	0.0194161	95.1192	45.9603	100	44.8687	19.4497
Note: N = 23,931. See Section 4.1.1 of Supplementary information.

## Sheet: 7. VBM SES
Table S7. Voxel-based Morphometry results for SES
Region	Area	N of voxels	N of significant voxels (FWE 5%)	Mean partial R-squared (%)	Max partial R-squared (%)	Mean Std.Beta (PC1-SES)	Max Std.Beta (PC1-SES)	Mean Std.Beta (PC2-SES)	Max Std.Beta (PC2-SES)	Mean % of PC1-SES in partial R-squared	Min % of PC1-SES in partial R-squared	Max % of PC1-SES in partial R-squared	Max F	Max -log10(p-value)
L.Exterior Cerebellum	Subcortical	24955	3917	0.0625617	0.441201	0.0128866	0.0634502	0.0109324	0.0353439	55.5505	3.93629e-07	100	52.8442	22.8992
R.Exterior Cerebellum	Subcortical	24985	3842	0.0605967	0.405758	0.012228	0.054813	0.0117414	0.0323162	53.6754	4.81254e-07	100	48.5817	21.0559
L.Inferior Frontal Orbital Gyrus	Frontal	1169	656	0.134872	0.346882	0.0290919	0.0466467	0.00779789	0.0219025	86.2053	0.0750387	99.9999	41.5079	17.9954
L.Inferior Frontal Triangular Gyrus	Frontal	2671	572	0.0770268	0.32665	0.0220618	0.0449917	0.00660233	0.0236483	87.4368	0.160494	100	39.0791	16.9441
R.Frontal Pole	Frontal	3085	2186	0.162942	0.32183	0.0315487	0.0464245	0.0128489	0.0257311	81.6631	5.18944	100	38.5005	16.6936
R.Middle Frontal Gyrus	Frontal	14479	2854	0.0585729	0.315593	0.0136675	0.0465072	0.00322142	0.0258109	71.0137	7.86122e-06	100	37.7521	16.3696
R.Superior Frontal Gyrus	Frontal	12052	1362	0.0441147	0.307042	0.00751462	0.0462651	0.00499174	0.0239039	63.4571	9.52473e-06	100	36.726	15.9254
L.Lateral Orbital Gyrus	Frontal	1727	641	0.0939191	0.305502	0.0227573	0.0439684	0.00807303	0.021056	85.128	0.00615146	99.9986	36.5412	15.8454
R.Inferior Frontal Triangular Gyrus	Frontal	2701	581	0.0760337	0.296083	0.0213718	0.0453893	0.00380197	0.0171171	86.2073	0.000115494	100	35.4113	15.3561
R.Inferior Frontal Orbital Gyrus	Frontal	1165	515	0.11868	0.29192	0.0275874	0.0464388	0.00341048	0.0195858	89.1058	0.0448446	100	34.9119	15.1399
R.Superior Medial Frontal Gyrus	Frontal	5653	192	0.0438595	0.290261	0.0152888	0.04367	0.00686448	0.0184486	77.3625	0.0063421	100	34.7129	15.0537
R.Medial Frontal Cerebrum	Frontal	1194	256	0.085685	0.285983	0.0215048	0.0438173	0.0100423	0.019483	79.4955	48.7288	95.4807	34.1999	14.8316
R.Medial Orbital Gyrus	Frontal	3516	359	0.0406319	0.280552	0.00568731	0.0449378	0.00767281	0.0221435	59.7375	0.0001488	100	33.5486	14.5495
R.Gyrus Rectus	Frontal	1341	586	0.10048	0.280208	0.0213411	0.0396325	0.00947643	0.0224253	81.9984	0.175293	100	33.5073	14.5316
L.Superior Frontal Gyrus	Frontal	12000	1534	0.0363396	0.277437	0.00819683	0.0446736	0.00533223	0.0228401	60.0198	3.19135e-05	100	33.175	14.3877
R.Lateral Orbital Gyrus	Frontal	1745	745	0.10036	0.275564	0.0228628	0.043998	0.0100798	0.0200551	78.8522	0.161919	100	32.9504	14.2905
L.Anterior Insula	Insular	2758	493	0.0665075	0.271083	0.017667	0.0421307	0.00945664	0.0224321	71.0823	0.0167554	99.9988	32.4131	14.0578
L.Middle Frontal Gyrus	Frontal	14711	1530	0.0416731	0.271014	0.0124066	0.0441	0.00355969	0.022178	73.2854	4.1573e-06	100	32.4049	14.0542
L.Frontal Operculum	Operculum	1505	462	0.088147	0.264491	0.0229475	0.0423223	0.00910995	0.0201902	81.0497	0.000119865	99.9996	31.6229	13.7155
L.Postcentral Gyrus	Parietal	9399	1094	0.0411829	0.26272	0.012599	0.0463487	0.0027459	0.0196606	66.3766	1.01918e-06	100	31.4106	13.6235
R.Anterior Orbital Gyrus	Frontal	1554	218	0.0433783	0.256735	0.00676726	0.0414234	0.00525039	0.0179964	62.7246	0.00235346	99.9999	30.6932	13.3128
L.Caudate	Subcortical	1152	411	0.0871626	0.256212	0.0242434	0.0399216	0.0060671	0.0186225	90.7335	0.116761	99.9999	30.6305	13.2856
L.Accumbens	Subcortical	151	71	0.120362	0.254445	0.0256976	0.0388649	0.00864035	0.0164726	88.9591	66.4894	94.0105	30.4187	13.1939
R.Thalamus Proper	Subcortical	2746	333	0.0436412	0.249432	0.0101854	0.0455748	0.00914419	0.0211993	56.5129	5.78141e-05	100	29.818	12.9336
L.Middle Temporal Gyrus	Temporal	10031	854	0.0479684	0.247782	0.0147564	0.0332553	0.00697329	0.0260088	72.0008	5.27468e-05	100	29.6202	12.8479
L.Superior Temporal Gyrus	Temporal	4754	396	0.05935	0.240308	0.0193331	0.0378471	0.00622787	0.0252215	86.2002	10.4807	100	28.7245	12.4599
R.Supramarginal Gyrus	Parietal	5837	1047	0.0663492	0.237524	0.0174231	0.0464358	0.0100846	0.0312033	59.591	0.000838986	100	28.391	12.3154
L.Frontal Pole	Frontal	2643	1655	0.123464	0.23677	0.0275061	0.0379509	0.0125312	0.0257801	81.8493	26.8122	99.9979	28.3006	12.2762
R.Inferior Occipital Gyrus	Occipital	5576	35	0.012979	0.236018	0.00159129	0.0439369	-6.01721e-05	0.0168518	51.5591	3.04768e-05	100	28.2105	12.2372
L.Subcallosal Area	Frontal	841	159	0.0639536	0.23589	0.00534255	0.0358081	0.00838414	0.0182494	60.4886	0.00160195	99.9998	28.1952	12.2305
L.Gyrus Rectus	Frontal	1362	569	0.0997809	0.229368	0.0220131	0.0370198	0.00493289	0.0216468	86.9764	0.0275716	100	27.4139	11.892
R.Superior Temporal Gyrus	Temporal	5077	1293	0.0854288	0.228235	0.0238541	0.0408117	0.00659827	0.0222341	89.5708	0.119592	100	27.2782	11.8332
R.Middle Temporal Gyrus	Temporal	10100	1566	0.0585373	0.226743	0.0158268	0.0306709	0.00968398	0.0296894	67.9542	0.000147379	100	27.0994	11.7558
L.Medial Orbital Gyrus	Frontal	3483	287	0.0342572	0.224525	0.00544277	0.0343694	0.00590214	0.0230348	59.8791	7.02552e-05	100	26.8338	11.6407
R.Inferior Temporal Gyrus	Temporal	8249	526	0.0341381	0.219057	0.00664554	0.0407243	0.00273894	0.0233091	69.4974	3.95668e-06	100	26.1788	11.3569
R.Subcallosal Area	Frontal	800	104	0.0522685	0.215971	0.00436504	0.0330259	0.00787308	0.0176135	59.4676	0.00018516	99.9972	25.8092	11.1967
L.Central Operculum	Operculum	3089	389	0.0508472	0.214168	0.0151466	0.0393162	0.00772044	0.0196322	72.2972	2.66868e-05	100	25.5933	11.1031
L.Medial Frontal Cerebrum	Frontal	1167	98	0.0467852	0.208228	0.0140093	0.0371048	0.00723977	0.0149187	68.4452	0.00289503	99.3065	24.8819	10.7948
L.Anterior Orbital Gyrus	Frontal	1509	134	0.0326622	0.20147	0.0090617	0.0378611	0.00472109	0.014479	67.4181	1.10291e-06	100	24.0728	10.4441
R.Frontal Operculum	Operculum	1447	304	0.0729396	0.201451	0.0213896	0.0391482	0.00671682	0.0172117	83.6825	0.0170699	100	24.0705	10.4432
R.Temporal Pole	Temporal	6465	262	0.0423307	0.199549	0.0127721	0.0348076	0.00863482	0.0252213	60.7629	1.68169e-05	99.9996	23.8428	10.3445
L.Superior Medial Frontal Gyrus	Frontal	4776	104	0.0271575	0.198981	0.00983519	0.0355992	0.00223815	0.0175721	73.832	4.31067e-06	100	23.7748	10.315
L.Thalamus Proper	Subcortical	2829	176	0.049874	0.197677	0.0144182	0.038204	0.0124647	0.0215941	52.1345	3.85303e-05	99.4588	23.6187	10.2473
L.Temporal	Temporal	1549	114	0.038115	0.194388	0.0120741	0.0376166	0.00725197	0.0148013	64.372	4.42337e-05	99.8894	23.2249	10.0766
R.Temporal	Temporal	1362	136	0.0486826	0.19408	0.0165542	0.0386992	0.00322274	0.0193274	89.7688	0.00801855	100	23.1881	10.0607
R.Caudate	Subcortical	1273	315	0.0659082	0.192692	0.0198631	0.0359228	0.0014061	0.0125542	83.1068	0.000908436	99.9998	23.0219	9.98867
R.Accumbens	Subcortical	154	69	0.109912	0.191032	0.0249902	0.0340643	0.00933536	0.0155248	86.9327	72.2666	94.707	22.8233	9.90254
L.Brainstem	Subcortical	701	64	0.0266049	0.187753	0.0054185	0.0330364	0.00556753	0.0246078	58.2183	0.000115879	99.9963	22.4308	9.7324
R.Basal Cerebrum and Forebrain Brain	Subcortical	407	12	0.0643289	0.187317	0.0156104	0.0306191	0.0123894	0.0185864	59.6086	18.4311	90.1445	22.3785	9.70976
R.Anterior Insula	Insular	2777	186	0.0445766	0.186548	0.0146505	0.0374683	0.00671344	0.0192327	72.4874	0.0011199	99.9999	22.2865	9.66986
L.Basal Cerebrum and Forebrain Brain	Subcortical	377	8	0.0609857	0.183554	0.0144371	0.0292619	0.0128683	0.0187146	51.9894	0.971408	81.6894	21.9281	9.51451
R.Fusiform Gyrus	Temporal	5296	286	0.0405447	0.182051	0.0117824	0.0319395	0.00762662	0.0204148	64.4732	3.63419e-05	100	21.7482	9.43652
R.Cerebellar Vermal Lobules VIII-X	Subcortical	475	90	0.0622697	0.182008	0.0181111	0.0395499	0.0120568	0.0192402	63.3969	2.17154	99.9961	21.7431	9.4343
L.Cerebellar Vermal Lobules VIII-X	Subcortical	605	150	0.0682751	0.181515	0.0202256	0.040156	0.0105264	0.0197134	75.2072	0.0215234	99.8198	21.6841	9.40871
L.Supramarginal Gyrus	Parietal	6479	460	0.0567283	0.180023	0.0187281	0.0370443	0.00825414	0.0229422	77.4341	0.000145367	100	21.5055	9.33133
L.Precentral Gyrus	Frontal	10313	553	0.0299587	0.177969	0.00661792	0.0337064	0.003928	0.0196142	64.3943	4.61173e-06	100	21.2598	9.22478
L.Parahippocampus Gyrus	Limbic	2108	97	0.0390831	0.176774	0.0102786	0.0309937	0.00839956	0.0227035	54.9033	8.33415e-05	100	21.1167	9.16275
L.Planum Polare	Temporal	1814	88	0.0481664	0.176321	0.0149131	0.0322308	0.00625985	0.01776	80.7377	0.00900571	100	21.0625	9.13925
L.Posterior Orbital Gyrus	Frontal	1945	223	0.0531133	0.175333	0.011598	0.0309087	0.0109786	0.0252747	55.9801	0.000163651	99.9993	20.9443	9.08802
R.Precentral Gyrus	Frontal	10116	71	0.0232276	0.174691	0.00223074	0.0331189	4.39549e-05	0.0194282	62.6544	4.57329e-07	100	20.8674	9.05469
L.Parietal Operculum	Operculum	1834	34	0.0218353	0.171318	0.00812034	0.0345961	0.00500865	0.0155366	63.2908	0.00131006	99.9999	20.4639	8.87973
L.Inferior Frontal Gyrus	Frontal	2688	138	0.0410461	0.171301	0.0147248	0.0322217	0.00575934	0.020117	81.0263	0.000327957	100	20.4618	8.87884
L.Inferior Temporal Gyrus	Temporal	7874	313	0.0426985	0.169096	0.0124322	0.0343365	0.00296031	0.0185045	81.6461	2.89172e-05	100	20.198	8.76444
R.Central Operculum	Operculum	2986	185	0.0436665	0.166936	0.00959552	0.0331569	0.0108477	0.0219776	47.3535	3.92182e-06	99.9996	19.9396	8.65241
R.Postcentral Gyrus	Parietal	8416	64	0.0297	0.166218	0.00926436	0.0329003	0.00510273	0.0271918	56.1556	2.61041e-05	100	19.8537	8.61518
R.Parietal Operculum	Operculum	1583	13	0.0146076	0.163988	0.00276778	0.0341	0.00631093	0.0164198	42.3805	5.65828e-05	99.9998	19.5869	8.49948
R.Posterior Cingulate Gyrus	Limbic	2924	180	0.0380114	0.162764	0.00562728	0.0308253	0.00872709	0.0185839	51.7529	0.000246784	100	19.4404	8.436
L.Lingual Gyrus	Occipital	5226	55	0.0219671	0.161322	0.00732886	0.0338513	0.00448314	0.0175588	60.9433	5.05325e-08	100	19.2679	8.36119
L.Posterior Cingulate Gyrus	Limbic	3292	161	0.0417596	0.160551	0.00986074	0.031142	0.00725445	0.0176463	61.2411	0.000204005	100	19.1757	8.3212
L.Temporal Transverse Gyrus	Temporal	1016	11	0.0300853	0.159159	0.00969526	0.0307388	0.00822521	0.014657	52.7327	0.000726498	99.9991	19.0092	8.249
L.Temporal Pole	Temporal	6315	377	0.0408735	0.157033	0.0128318	0.0308643	0.00437797	0.0248544	71.4205	2.65864e-05	100	18.7548	8.13871
L.Cerebellar Vermal Lobules I-V	Subcortical	1227	23	0.0303938	0.153142	0.0109072	0.0329368	0.0073811	0.0178202	61.6086	7.34491e-05	99.9999	18.2894	7.93691
L.Cerebellar Vermal Lobules VI-VII	Subcortical	521	52	0.0462107	0.152109	0.0128484	0.0367978	0.0105489	0.0218783	51.6867	0.00155414	99.9789	18.1659	7.88335
L.Precuneus	Parietal	7776	47	0.023281	0.151954	0.0089557	0.0310638	0.00559611	0.0254352	63.8475	9.002e-05	100	18.1473	7.87528
R.Precuneus	Parietal	7797	47	0.0235826	0.150297	0.00455865	0.0305587	0.00459461	0.0247172	54.217	3.63759e-06	100	17.9491	7.78935
L.Cuneus	Occipital	3289	60	0.0252319	0.15014	0.00898113	0.0341981	0.0059783	0.0157054	65.5688	4.73484e-06	100	17.9304	7.78122
R.Cerebellar Vermal Lobules VI-VII	Subcortical	471	37	0.0415468	0.150006	0.0107181	0.0364631	0.0105672	0.0241354	46.7162	0.00332798	99.9783	17.9144	7.77427
R.Cuneus	Occipital	3448	32	0.0173433	0.148583	0.00679302	0.0344543	0.00221492	0.0166559	72.7392	0.000273066	99.9999	17.7441	7.70045
R.Lingual Gyrus	Occipital	5507	54	0.019735	0.144244	0.00324756	0.0313253	0.00515906	0.0175814	61.551	0.000168233	100	17.2252	7.47542
L.Amygdala	Subcortical	348	143	0.0919651	0.143404	0.0195229	0.0264131	0.01288	0.0165384	67.6989	32.022	82.1857	17.1247	7.43184
L.Angular Gyrus	Parietal	7028	254	0.0412519	0.139618	0.00997322	0.034217	0.0105055	0.027593	50.4633	0.000115154	100	16.672	7.23549
R.Angular Gyrus	Parietal	7942	52	0.0291177	0.135051	0.0093839	0.033369	0.00596062	0.0220927	60.5974	2.33026e-06	100	16.126	6.99869
R.Entorhinal Area	Limbic	1590	15	0.0398589	0.131725	0.0114754	0.0298505	0.00858666	0.022502	62.2467	0.00111918	99.9999	15.7282	6.82617
L.Occipital Fusiform Gyrus	Occipital	2456	26	0.0256584	0.131419	0.00555019	0.0276212	0.00718436	0.020392	49.0556	2.64084e-06	100	15.6916	6.8103
L.Entorhinal Area	Limbic	1531	44	0.0514347	0.130704	0.0152499	0.0267068	0.00928384	0.0197359	70.4984	0.954379	99.9984	15.6063	6.77328
R.Posterior Insula	Insular	1627	56	0.0339981	0.130282	0.00812543	0.0270484	0.00693393	0.0168673	61.7897	4.21943e-05	99.9994	15.5557	6.75136
L.Anterior Cingulate Gyrus	Limbic	3594	40	0.0409096	0.129654	0.0145202	0.0329932	0.00835703	0.017408	69.2483	8.26952e-06	99.9999	15.4806	6.71879
R.Cerebellar Vermal Lobules I-V	Subcortical	1072	6	0.0325286	0.127141	0.0119687	0.0311976	0.00782776	0.0189376	65.6653	0.0097227	100	15.1802	6.58847
L.Hippocampus	Subcortical	1258	25	0.044402	0.126925	0.0115283	0.0253807	0.0107822	0.0172194	51.9961	0.000202073	99.9997	15.1545	6.57732
L.Fusiform Gyrus	Temporal	5376	28	0.0344723	0.126858	0.00988052	0.0322937	0.00522396	0.0184589	61.04	3.97907e-05	100	15.1464	6.5738
R.Temporal Transverse Gyrus	Temporal	946	9	0.0437908	0.125805	0.0141459	0.027522	0.00435712	0.0162298	79.6168	0.00122328	100	15.0206	6.51924
R.Planum Polare	Temporal	1453	30	0.0521989	0.125726	0.0158566	0.0293417	0.00693532	0.0169081	76.6837	0.00736147	100	15.0111	6.51514
L.Inferior Occipital Gyrus	Occipital	5262	10	0.027132	0.122922	0.00791791	0.0291276	0.00332669	0.0182073	74.3514	0.000185631	100	14.6759	6.36974
R.Anterior Cingulate Gyrus	Limbic	2721	8	0.0381731	0.120824	0.0139397	0.0284518	0.00788436	0.0180204	66.1381	4.03316e-05	100	14.4251	6.26097
L.Calcarine Cortex	Occipital	3061	8	0.0220604	0.118681	0.00343826	0.0306184	0.00487055	0.018101	68.3186	9.1878e-05	100	14.1689	6.14983
L.Posterior Insula	Insular	1350	31	0.0344314	0.118415	0.0103922	0.0275589	0.00665895	0.0136002	64.7112	0.000114869	99.9956	14.1371	6.13605
R.Medial Precentral Gyrus	Frontal	2186	1	0.0155406	0.111558	-0.00281621	0.0248293	-0.00160084	0.0092254	65.365	0.000107979	100	13.3175	5.78051
R.Parahippocampus Gyrus	Limbic	2145	0	0.0249795	0.10824	0.00868298	0.0234291	0.00652831	0.0179236	57.8506	4.20686e-05	100	12.9211	5.60851
R.Posterior Orbital Gyrus	Frontal	1901	0	0.0290722	0.107664	0.00604074	0.0235298	0.00613811	0.0206958	52.358	9.95431e-05	99.9849	12.8522	5.57865
R.Occipital Fusiform Gyrus	Occipital	2560	0	0.0173292	0.104446	0.00565075	0.0258791	0.00388236	0.0167216	56.7095	4.76306e-05	99.9998	12.4677	5.41183
L.Middle Cingulate Gyrus	Limbic	3310	0	0.035812	0.103977	0.0142133	0.0266565	0.00457325	0.0150057	82.1568	3.92829e-06	100	12.4117	5.38752
R.Middle Cingulate Gyrus	Limbic	3260	0	0.0330101	0.1021	0.0119561	0.0247357	0.00642145	0.0136919	72.594	5.88286e-06	100	12.1873	5.29019
R.Inferior Frontal Gyrus	Frontal	2712	0	0.0238503	0.101149	0.0074305	0.0250281	0.00699106	0.0187631	56.6634	7.07831e-05	100	12.0737	5.2409
R.Amygdala	Subcortical	351	0	0.0467747	0.0970091	0.0107163	0.020387	0.0120518	0.0159399	43.8344	0.925602	86.8211	11.5791	5.02629
R.Brainstem	Subcortical	687	0	0.0166286	0.0950073	-0.00127426	0.0272246	0.00575918	0.0165482	55.5474	0.000743405	99.9999	11.3399	4.92253
L.Middle Occipital Gyrus	Occipital	4653	0	0.0189431	0.0945379	0.00564923	0.0231065	0.00659837	0.0183175	50.4812	3.35764e-06	100	11.2838	4.89819
R.Calcarine Cortex	Occipital	3106	0	0.0169559	0.0911331	0.00173847	0.0253297	0.00215466	0.0165996	75.4854	0.000500236	100	10.8771	4.7217
R.Medial Postcentral Gyrus	Parietal	982	0	0.0247731	0.0909103	0.0104101	0.0286034	-0.00379895	0.0153498	68.7065	0.00207219	100	10.8505	4.71015
L.Medial Postcentral Gyrus	Parietal	939	0	0.0214776	0.0897274	0.0109109	0.0279208	-0.00390231	0.0121596	72.8467	0.0117785	99.9999	10.7091	4.64884
L.Medial Precentral Gyrus	Frontal	2215	0	0.0132263	0.087156	0.00373302	0.025364	-0.00174501	0.00911683	71.4284	0.000675079	100	10.402	4.51556
L.Occipital Pole	Occipital	3454	0	0.0193625	0.0870999	0.00294425	0.0261728	0.00354411	0.0180144	62.5674	2.74976e-05	99.999	10.3953	4.51265
L.Superior Parietal Lobule	Parietal	8274	0	0.015659	0.0853695	0.0060598	0.0261813	0.00365563	0.0177978	62.0753	4.20822e-05	100	10.1886	4.42296
R.Hippocampus	Subcortical	1411	0	0.037002	0.0765652	0.0088155	0.019858	0.0125576	0.0179863	33.3898	0.000562431	78.0213	9.13702	3.96664
R.Superior Parietal Lobule	Parietal	8221	0	0.0135886	0.0729462	0.00381178	0.0256091	0.00475065	0.0220149	51.9148	2.18113e-06	100	8.70482	3.77907
L.Pallidum	Subcortical	448	0	0.0123548	0.0704223	0.00258972	0.0206624	-0.002018	0.00969622	71.1471	0.00079868	99.9983	8.40342	3.64828
R.Cerebrum and Motor	Frontal	4188	0	0.0151632	0.0704094	0.00483796	0.0233526	0.00108152	0.0127015	61.5272	0.000149519	100	8.40189	3.64761
R.Occipital Pole	Occipital	3066	0	0.0128738	0.0669101	-0.00266133	0.0144326	0.00544757	0.0149506	46.9137	4.4698e-05	100	7.98403	3.46626
R.Middle Occipital Gyrus	Occipital	3632	0	0.018999	0.064917	0.00311473	0.0211122	0.00917951	0.0202674	32.2676	1.20714e-05	100	7.74606	3.36298
L.Superior Occipital Gyrus	Occipital	2850	0	0.00926974	0.0646426	0.00210871	0.0220083	0.00474834	0.017484	47.2606	9.9054e-05	100	7.71329	3.34876
L.Cerebrum and Motor	Frontal	4468	0	0.0105226	0.0638821	0.00395107	0.022302	-0.00311231	0.00675034	62.5493	1.63167e-06	100	7.62249	3.30935
L.Putamen	Subcortical	1417	0	0.0200241	0.0621362	0.00442476	0.0211567	-0.0016828	0.0109089	79.6443	0.000313209	100	7.41404	3.21888
R.Putamen	Subcortical	1388	0	0.0221038	0.0615904	0.00325505	0.0194847	-0.00518522	0.00864311	66.4321	0.00827735	99.9999	7.34887	3.19059
R.Superior Occipital Gyrus	Occipital	3582	0	0.0113344	0.0588995	-0.000358214	0.0150454	0.00417755	0.0199318	43.7359	3.09854e-05	100	7.02761	3.05116
R.Pallidum	Subcortical	446	0	0.01257	0.0537725	0.00308732	0.0186214	-0.002338	0.0114803	63.6656	0.00100655	100	6.41555	2.78549
Note: N = 23,931. See Section 4.1.1 of Supplementary information.

## Sheet: 8. Cluster
Table S8. Associations between socioeconomic status and grey matter volume in voxel clusters
Cluster	Area	Number of voxels	Peak voxel location	Included regions	Partial R-squared (%)	Beta SES_PC1	SE SES_PC1	Beta SES_PC2	SE SES_PC2	F
cluster 1	Frontal	17629	L.Inferior Frontal Orbital Gyrus	R.Gyrus Rectus, L.Gyrus Rectus, L.Medial Orbital Gyrus, L.Posterior Orbital Gyrus, R.Medial Orbital Gyrus, L.Frontal Pole, L.Lateral Orbital Gyrus, R.Lateral Orbital Gyrus, R.Frontal Pole, L.Inferior Frontal Orbital Gyrus, R.Medial Frontal Cerebrum, R.Inferior Frontal Orbital Gyrus, L.Inferior Frontal Triangular Gyrus, R.Anterior Orbital Gyrus, R.Subcallosal Area, L.Medial Frontal Cerebrum, L.Mid…	0.559273	0.0494066	0.00451911	0.0178595	0.004499	67.0656
cluster 2	Cerebellum	7512	L.Exterior Cerebellum	R.Exterior Cerebellum, L.Exterior Cerebellum, L.Cerebellar Vermal Lobules VIII-X, R.Cerebellar Vermal Lobules VIII-X	0.351537	0.0476796	0.00586748	0.0254942	0.00584136	42.0669
cluster 3	Temporal	3058	R.Superior Temporal Gyrus	R.Middle Temporal Gyrus, R.Superior Temporal Gyrus, R.Planum Polare, R.Temporal, R.Temporal Transverse Gyrus	0.333274	0.0350556	0.00451336	0.0202735	0.00449327	39.8742
cluster 4	Parietal	1485	L.Postcentral Gyrus	L.Postcentral Gyrus, L.Supramarginal Gyrus	0.268999	0.0437039	0.00568948	0.0136547	0.00566415	32.1633
cluster 5	Temporal	1063	L.Middle Temporal Gyrus	L.Middle Temporal Gyrus, L.Superior Temporal Gyrus	0.267584	0.0336902	0.00487579	0.0200171	0.00485409	31.9937
cluster 6	Insular	424	L.Central Operculum	L.Central Operculum, L.Parietal Operculum	0.260305	0.0370172	0.00515524	0.0172733	0.00513229	31.1211
cluster 7	Temporal	279	L.Temporal	L.Planum Polare, L.Temporal Pole, L.Superior Temporal Gyrus, L.Temporal Transverse Gyrus, L.Temporal	0.257095	0.0353341	0.00489774	0.0154458	0.00487594	30.7363
cluster 8	Parietal	1028	R.Supramarginal Gyrus	R.Postcentral Gyrus, R.Supramarginal Gyrus, R.Angular Gyrus	0.244916	0.0431481	0.00567376	0.00537405	0.0056485	29.2767
cluster 9	Insular	975	L.Anterior Insula	L.Anterior Insula, L.Frontal Operculum	0.230961	0.0361162	0.00530939	0.016289	0.00528575	27.6047
cluster 10	Temporal	919	R.Inferior Temporal Gyrus	R.Fusiform Gyrus, R.Inferior Temporal Gyrus, R.Temporal Pole	0.226386	0.0321977	0.0050442	0.018795	0.00502175	27.0567
cluster 11	Frontal	688	L.Precentral Gyrus	L.Inferior Frontal Gyrus, L.Precentral Gyrus	0.224497	0.0362913	0.00555306	0.0187822	0.00552834	26.8303
cluster 12	Limbic	514	L.Caudate	L.Accumbens, L.Caudate, L.Anterior Cingulate Gyrus, L.Thalamus Proper	0.208669	0.0379622	0.00556435	0.0106127	0.00553958	24.9348
cluster 13	Temporal	442	L.Temporal Pole	L.Inferior Temporal Gyrus, L.Temporal Pole	0.204065	0.0301733	0.00512272	0.0195384	0.00509992	24.3835
cluster 14	Frontal	321	L.Medial Orbital Gyrus	L.Medial Orbital Gyrus, L.Posterior Orbital Gyrus, L.Gyrus Rectus, L.Subcallosal Area, L.Medial Frontal Cerebrum	0.202799	0.0293393	0.00482913	0.0167357	0.00480764	24.232
cluster 15	Insular	203	R.Central Operculum	R.Central Operculum, R.Parietal Operculum	0.198268	0.0306438	0.00521789	0.0190616	0.00519466	23.6894
cluster 16	Parietal	317	L.Angular Gyrus	L.Angular Gyrus, L.Supramarginal Gyrus	0.186366	0.0310361	0.00553176	0.020313	0.00550713	22.2647
cluster 17	Limbic	382	R.Caudate	R.Accumbens, R.Caudate	0.177571	0.0352671	0.00553283	0.00785436	0.0055082	21.2121
cluster 18	Insular	498	R.Frontal Operculum	R.Frontal Operculum, R.Anterior Insula	0.176327	0.0349894	0.00549072	0.00720763	0.00546628	21.0632
cluster 19	Limbic	496	R.Thalamus Proper	R.Thalamus Proper, L.Thalamus Proper, R.Caudate	0.172438	0.034055	0.00600547	0.0184342	0.00597874	20.5979
cluster 20	Limbic	352	R.Posterior Cingulate Gyrus	L.Posterior Cingulate Gyrus, R.Posterior Cingulate Gyrus	0.161882	0.0279189	0.00524248	0.0171329	0.00521914	19.3349
cluster 21	Cerebellum	381	L.Exterior Cerebellum	L.Exterior Cerebellum	0.157441	0.0265456	0.00531282	0.0191629	0.00528917	18.8036
Note: See Section 4.1.1 of Supplementary information.

## Sheet: 9. Cluster EUR
Table S9. Associations between socioeconomic status and grey matter volume in voxel clusters, only with individuals of European ancestry
Cluster	Area	Number of voxels	Peak voxel location	Included regions	Partial R-squared (%)	Beta SES_PC1	SE SES_PC1	Beta SES_PC2	SE SES_PC2	F
cluster 1	Frontal	12109	R.Inferior Frontal Triangular Gyrus	R.Gyrus Rectus, L.Gyrus Rectus, L.Medial Orbital Gyrus, L.Frontal Pole, R.Medial Orbital Gyrus, R.Lateral Orbital Gyrus, R.Frontal Pole, R.Medial Frontal Cerebrum, R.Inferior Frontal Orbital Gyrus, R.Anterior Orbital Gyrus, L.Medial Frontal Cerebrum, L.Superior Frontal Gyrus, R.Inferior Frontal Triangular Gyrus, R.Middle Frontal Gyrus, R.Superior Frontal Gyrus, L.Anterior Orbital Gyrus, L.Middle …	0.557727	0.0500962	0.00497293	0.019719	0.00493938	58.0962
cluster 2	Temporal	2372	R.Superior Temporal Gyrus	R.Middle Temporal Gyrus, R.Superior Temporal Gyrus, R.Temporal Transverse Gyrus, R.Temporal, R.Planum Polare	0.370725	0.036646	0.00485942	0.022268	0.00482663	38.5444
cluster 3	Frontal	1981	L.Inferior Frontal Orbital Gyrus	L.Posterior Orbital Gyrus, L.Lateral Orbital Gyrus, L.Inferior Frontal Orbital Gyrus, L.Inferior Frontal Triangular Gyrus, L.Middle Frontal Gyrus	0.364076	0.0429609	0.00538328	0.0191963	0.00534695	37.8507
cluster 4	Parietal	1642	L.Postcentral Gyrus	L.Postcentral Gyrus, L.Supramarginal Gyrus	0.335745	0.0489199	0.0060759	0.0142026	0.00603491	34.8953
cluster 5	Cerebellum	3073	R.Exterior Cerebellum	R.Exterior Cerebellum	0.332715	0.0448439	0.00638859	0.0289887	0.00634548	34.5793
cluster 6	Cerebellum	2746	L.Exterior Cerebellum	L.Exterior Cerebellum, L.Cerebellar Vermal Lobules VIII-X, R.Cerebellar Vermal Lobules VIII-X, R.Exterior Cerebellum	0.329995	0.0481735	0.00642319	0.023157	0.00637985	34.2957
cluster 7	Frontal	1056	L.Inferior Frontal Gyrus	L.Inferior Frontal Gyrus, L.Precentral Gyrus	0.324787	0.0434241	0.00577105	0.0195843	0.00573211	33.7527
cluster 8	Insular	461	L.Central Operculum	L.Central Operculum, L.Frontal Operculum	0.292855	0.0406305	0.0056672	0.0179298	0.00562896	30.4245
cluster 9	Temporal	695	L.Middle Temporal Gyrus	L.Middle Temporal Gyrus, L.Superior Temporal Gyrus	0.272264	0.0333603	0.00540298	0.0235559	0.00536653	28.2794
cluster 10	Parietal	916	R.Supramarginal Gyrus	R.Postcentral Gyrus, R.Supramarginal Gyrus, R.Angular Gyrus	0.265617	0.0446777	0.00609972	0.008174	0.00605856	27.5872
cluster 11	Insular	859	L.Anterior Insula	L.Anterior Insula, L.Frontal Operculum	0.262023	0.0378751	0.00573727	0.0193507	0.00569856	27.213
cluster 12	Limbic	484	L.Caudate	L.Accumbens, L.Caudate, L.Thalamus Proper	0.235514	0.0404773	0.0060283	0.0123307	0.00598763	24.4533
cluster 13	Insular	212	R.Central Operculum	R.Central Operculum	0.218237	0.0320962	0.00569988	0.021375	0.00566142	22.6555
cluster 14	Frontal	278	L.Medial Orbital Gyrus	L.Medial Orbital Gyrus, L.Gyrus Rectus, L.Posterior Orbital Gyrus, L.Subcallosal Area, L.Medial Frontal Cerebrum	0.217574	0.0287313	0.00526643	0.0209767	0.0052309	22.5865
cluster 15	Limbic	346	R.Caudate	R.Accumbens, R.Caudate	0.192986	0.0366534	0.00603328	0.0112025	0.00599257	20.0291
cluster 16	Temporal	318	R.Inferior Temporal Gyrus	R.Fusiform Gyrus, R.Inferior Temporal Gyrus, R.Temporal Pole	0.192641	0.0304291	0.00562285	0.0187379	0.00558491	19.9932
cluster 17	Insular	321	R.Frontal Operculum	R.Frontal Operculum, R.Anterior Insula	0.189241	0.0364327	0.00592994	0.00785452	0.00588993	19.6397
cluster 18	Limbic	516	R.Thalamus Proper	R.Thalamus Proper, L.Thalamus Proper, R.Caudate	0.18708	0.0343115	0.00643308	0.0211178	0.00638968	19.415
cluster 19	Limbic	276	R.Posterior Cingulate Gyrus	L.Posterior Cingulate Gyrus, R.Posterior Cingulate Gyrus	0.172364	0.0291914	0.00566273	0.0175066	0.00562452	17.8851
cluster 20	Cerebellum	216	L.Exterior Cerebellum	L.Exterior Cerebellum	0.167603	0.0255507	0.00573624	0.0224155	0.00569754	17.3903
Note: See Section 4.1.1 of Supplementary information.

## Sheet: 10. VBM SES HIGH
Table S10. SES Voxel-based Morphometry results for high SES group)
Region	Area	N of voxels	N of significant voxels (FWE 5%)	Mean partial R-squared (%)	Max partial R-squared (%)	Mean Std.Beta (PC1-SES)	Max Std.Beta (PC1-SES)	Mean Std.Beta (PC2-SES)	Max Std.Beta (PC2-SES)	Mean % of PC1-SES in partial R-squared	Min % of PC1-SES in partial R-squared	Max % of PC1-SES in partial R-squared	Max F	Max -log10(p-value)
L.Frontal Pole	Frontal	2643	1116	0.158677	0.374482	0.0356626	0.0589212	0.0258686	0.0431665	59.9072	0.00114205	87.8804	28.7104	12.4454
R.Frontal Pole	Frontal	3085	1257	0.149982	0.360089	0.0378752	0.0608569	0.0218595	0.0373209	67.2641	1.02702e-05	99.9985	27.603	11.9662
R.Exterior Cerebellum	Subcortical	24985	1440	0.0452393	0.337196	0.0180191	0.0675697	0.00737769	0.0414033	69.9575	5.48076e-07	100	25.8421	11.2042
R.Gyrus Rectus	Frontal	1341	228	0.102197	0.328262	0.0293022	0.0575341	0.0122017	0.0329202	80.3502	0.636682	99.9997	25.1552	10.9068
L.Gyrus Rectus	Frontal	1362	286	0.110654	0.31978	0.0310276	0.054283	0.011463	0.0379639	79.32	0.314539	100	24.5032	10.6246
L.Exterior Cerebellum	Subcortical	24955	1121	0.0432893	0.279384	0.0175317	0.0610994	0.00806893	0.0408108	71.1307	1.78512e-07	100	21.3991	9.28052
L.Medial Orbital Gyrus	Frontal	3483	68	0.0323743	0.270443	0.00697771	0.0455734	0.00583538	0.0389757	59.4346	0.000144929	100	20.7124	8.98312
L.Inferior Frontal Orbital Gyrus	Frontal	1169	105	0.0965314	0.261631	0.0315246	0.0537597	0.0128637	0.028008	77.3405	0.240903	99.9997	20.0358	8.69004
L.Inferior Frontal Triangular Gyrus	Frontal	2671	112	0.0574035	0.260485	0.0232085	0.0559362	0.0114662	0.0312708	74.5437	0.00115464	99.9986	19.9478	8.65193
R.Superior Medial Frontal Gyrus	Frontal	5653	42	0.0417498	0.259612	0.0132577	0.0504171	0.0143347	0.0327475	42.8597	6.98073e-06	99.9998	19.8808	8.62291
L.Postcentral Gyrus	Parietal	9399	597	0.0483582	0.257202	0.0196874	0.0646784	-3.63489e-05	0.0269323	71.5234	2.97778e-05	100	19.6957	8.54274
L.Middle Temporal Gyrus	Temporal	10031	165	0.051198	0.25358	0.0202729	0.0499389	0.00921113	0.0305027	69.3892	1.21293e-06	100	19.4177	8.4223
L.Precentral Gyrus	Frontal	10313	142	0.0343647	0.250339	0.00625235	0.063789	0.00354917	0.0236531	68.4125	3.48238e-06	100	19.1689	8.31452
L.Superior Temporal Gyrus	Temporal	4754	87	0.0693338	0.247267	0.0266687	0.0508723	0.0115691	0.0294824	75.1243	0.000138211	100	18.9331	8.21235
L.Lateral Orbital Gyrus	Frontal	1727	55	0.0591682	0.246765	0.0186804	0.0560256	0.0112318	0.0230525	66.501	4.76704e-05	100	18.8945	8.19565
L.Superior Frontal Gyrus	Frontal	12000	465	0.046719	0.245079	0.00445192	0.056586	0.0141828	0.0378318	43.2601	1.65596e-08	100	18.7651	8.13958
L.Middle Frontal Gyrus	Frontal	14711	232	0.0387038	0.239221	0.0130268	0.0579186	0.00539099	0.0359743	59.9557	6.02273e-06	100	18.3155	7.94479
L.Central Operculum	Operculum	3089	101	0.0707962	0.238151	0.0228378	0.054671	0.0157619	0.0288084	60.8397	6.03186e-06	99.9998	18.2334	7.90923
L.Inferior Temporal Gyrus	Temporal	7874	84	0.0416837	0.235698	0.0166282	0.0539958	0.00519758	0.0279862	75.1502	0.000200566	100	18.0451	7.82766
R.Medial Frontal Cerebrum	Frontal	1194	45	0.106897	0.234506	0.028793	0.0527816	0.0203554	0.0301364	61.297	16.221	92.7815	17.9537	7.78805
L.Parahippocampus Gyrus	Limbic	2108	38	0.0417893	0.233111	0.0108579	0.0397774	0.0144619	0.0397736	42.2855	8.70535e-07	99.9986	17.8466	7.74165
R.Middle Frontal Gyrus	Frontal	14479	238	0.0394742	0.232703	0.0119124	0.0623329	0.00518875	0.0348944	69.0659	4.9758e-06	100	17.8153	7.72808
L.Brainstem	Subcortical	701	32	0.0269286	0.232248	0.00532203	0.0435491	0.00873917	0.0415925	55.1732	0.00715665	99.9978	17.7804	7.71294
R.Supramarginal Gyrus	Parietal	5837	271	0.0576231	0.232135	0.0246848	0.0660922	0.00831129	0.0310159	74.5348	6.95817e-07	100	17.7717	7.70919
R.Superior Frontal Gyrus	Frontal	12052	265	0.0412041	0.228711	0.00636567	0.0566186	0.0111973	0.0335962	47.8634	1.09595e-05	100	17.509	7.59537
L.Medial Frontal Cerebrum	Frontal	1167	57	0.0708055	0.228672	0.0208233	0.046508	0.0156719	0.0306946	55.0052	0.0077732	99.5519	17.506	7.59406
R.Inferior Frontal Orbital Gyrus	Frontal	1165	59	0.0766388	0.227644	0.0312213	0.0577021	0.0054312	0.017273	87.7284	0.00731403	99.9997	17.4272	7.55989
L.Frontal Operculum	Operculum	1505	89	0.086213	0.226214	0.0290962	0.055164	0.0142326	0.0259196	74.8412	0.00578482	99.9995	17.3174	7.51234
L.Anterior Insula	Insular	2758	107	0.0762291	0.224867	0.0193204	0.0544393	0.0189571	0.0338267	46.0713	1.511e-05	99.8123	17.214	7.46755
R.Middle Temporal Gyrus	Temporal	10100	127	0.0622294	0.220173	0.0232695	0.047964	0.0107551	0.0370989	73.2539	4.53686e-05	100	16.8539	7.31149
R.Superior Temporal Gyrus	Temporal	5077	126	0.0841419	0.219533	0.031202	0.064045	0.0111064	0.0304701	83.3662	2.10363	100	16.8048	7.29023
R.Medial Orbital Gyrus	Frontal	3516	40	0.0318111	0.216542	0.00338303	0.0548478	0.00837432	0.0281938	56.7821	8.76284e-05	100	16.5753	7.19078
R.Lateral Orbital Gyrus	Frontal	1745	44	0.0696121	0.211763	0.0255601	0.0551922	0.00769884	0.0246304	73.2312	0.000236689	99.9999	16.2088	7.03191
R.Frontal Operculum	Operculum	1447	59	0.0799909	0.210256	0.0269761	0.0478492	0.0144578	0.0274305	68.4711	0.036792	100	16.0932	6.98184
R.Temporal	Temporal	1362	41	0.0738073	0.209876	0.0264203	0.0581054	0.0124217	0.0218804	68.7835	0.000465407	99.9998	16.0641	6.96921
R.Inferior Frontal Triangular Gyrus	Frontal	2701	83	0.0642931	0.202351	0.0290434	0.0552915	0.00644066	0.0243702	88.2904	0.018196	99.9999	15.4869	6.71906
L.Superior Medial Frontal Gyrus	Frontal	4776	6	0.0264018	0.199316	0.00819709	0.0407467	0.00775071	0.0324203	52.4666	2.35163e-05	100	15.2542	6.6182
L.Posterior Orbital Gyrus	Frontal	1945	13	0.0535064	0.190881	0.0181281	0.0419223	0.0113877	0.0304482	64.0129	2.59694e-05	100	14.6074	6.33784
R.Anterior Insula	Insular	2777	8	0.047912	0.184885	0.0141056	0.0454227	0.0147587	0.025767	44.8599	0.000214673	99.9987	14.1477	6.13857
R.Anterior Orbital Gyrus	Frontal	1554	2	0.0334238	0.183337	0.0051158	0.0506774	0.00559193	0.0228254	39.8316	0.000203315	100	14.029	6.08715
L.Subcallosal Area	Frontal	841	2	0.0467444	0.180924	0.0106607	0.0365736	0.00743468	0.0294392	65.1142	0.00554871	100	13.844	6.00695
R.Central Operculum	Operculum	2986	14	0.0546722	0.179149	0.0167973	0.0491501	0.014872	0.0286573	50.5167	1.63224e-05	100	13.7079	5.94795
R.Temporal Transverse Gyrus	Temporal	946	3	0.0530824	0.177944	0.0166388	0.0499666	0.0134229	0.0268159	45.8489	0.000454763	99.998	13.6156	5.90791
L.Temporal Transverse Gyrus	Temporal	1016	1	0.0480354	0.17617	0.0144665	0.0390569	0.0169577	0.0282758	38.3367	0.000934968	98.6072	13.4796	5.84896
L.Supramarginal Gyrus	Parietal	6479	7	0.0647254	0.174775	0.0273041	0.0502412	0.0113973	0.0320021	75.0777	0.00038815	100	13.3727	5.80261
R.Inferior Temporal Gyrus	Temporal	8249	1	0.0313814	0.174087	0.00789465	0.0453842	0.00594174	0.0281662	61.983	1.87164e-05	100	13.3199	5.77974
L.Temporal	Temporal	1549	1	0.0610174	0.174044	0.0183448	0.0496613	0.0169757	0.0310424	49.3618	8.71648e-06	98.0098	13.3167	5.77833
L.Caudate	Subcortical	1152	0	0.0770311	0.171123	0.032071	0.0523171	0.00833868	0.019354	87.9907	6.45738	99.9999	13.0928	5.68124
R.Thalamus Proper	Subcortical	2746	0	0.0247635	0.165652	0.0116838	0.0541349	0.00322212	0.0181298	66.1849	0.000100883	100	12.6735	5.49946
R.Subcallosal Area	Frontal	800	0	0.0424632	0.165273	0.00777567	0.0336084	0.0113845	0.0295672	50.5644	0.000109543	99.9999	12.6445	5.48688
R.Parietal Operculum	Operculum	1583	0	0.0341661	0.162723	0.00517116	0.0479147	0.0170024	0.0284099	22.4549	3.23697e-07	99.9606	12.449	5.40214
L.Anterior Cingulate Gyrus	Limbic	3594	0	0.0445844	0.157505	0.0184719	0.0481011	0.0125526	0.0256909	60.2689	0.00252825	99.9931	12.0492	5.2288
L.Parietal Operculum	Operculum	1834	0	0.0443092	0.156874	0.0136851	0.0409907	0.0145564	0.0277036	42.3111	0.000252521	99.9996	12.0009	5.20783
L.Planum Polare	Temporal	1814	0	0.0508755	0.156222	0.0142882	0.0397052	0.0162991	0.0266467	40.9954	5.86114e-05	99.5428	11.9509	5.18616
R.Postcentral Gyrus	Parietal	8416	0	0.0360498	0.155174	0.0191917	0.0502706	9.82805e-05	0.0255446	74.7164	7.9246e-06	100	11.8706	5.15135
L.Anterior Orbital Gyrus	Frontal	1509	0	0.0164491	0.152567	-0.000121267	0.0423457	0.00549345	0.0181593	48.4291	5.33323e-06	99.9999	11.6708	5.06471
L.Occipital Fusiform Gyrus	Occipital	2456	0	0.026984	0.150834	0.00552322	0.0397909	0.00663218	0.0252812	59.2081	3.92324e-07	100	11.5381	5.00717
L.Accumbens	Subcortical	151	0	0.0556182	0.149599	0.0199282	0.0382258	0.0126926	0.0196995	65.0517	32.0863	80.8567	11.4435	4.96613
L.Temporal Pole	Temporal	6315	0	0.039732	0.148784	0.00930715	0.0401767	0.00718293	0.0303685	67.1274	9.27523e-07	100	11.3811	4.93905
R.Basal Cerebrum and Forebrain Brain	Subcortical	407	0	0.0437028	0.141042	0.011485	0.0326668	0.0162422	0.0269107	34.4436	0.000162265	70.4932	10.788	4.68188
L.Basal Cerebrum and Forebrain Brain	Subcortical	377	0	0.0635054	0.140464	0.0147825	0.0305561	0.0193773	0.0326671	35.7142	5.17673	96.7076	10.7437	4.66266
L.Middle Cingulate Gyrus	Limbic	3310	0	0.0452262	0.139289	0.0195773	0.0444936	0.0100971	0.022041	68.1298	0.00144498	100	10.6538	4.62364
R.Temporal Pole	Temporal	6465	0	0.0331359	0.135147	0.0129612	0.0408047	0.00955523	0.0264031	61.8159	4.73757e-05	100	10.3365	4.48605
R.Middle Cingulate Gyrus	Limbic	3260	0	0.0302946	0.132753	0.0166917	0.0428392	0.00555604	0.019966	75.7069	1.48721e-05	100	10.1532	4.40654
R.Lingual Gyrus	Occipital	5507	0	0.0154275	0.132176	0.00154966	0.027164	0.00240932	0.0324552	47.745	2.06729e-05	100	10.109	4.38737
L.Posterior Cingulate Gyrus	Limbic	3292	0	0.0394677	0.130386	0.0108622	0.0300673	0.00821484	0.0297167	43.2201	2.17404e-06	100	9.97191	4.32792
L.Angular Gyrus	Parietal	7028	0	0.0379179	0.129935	0.00946795	0.0406799	0.0156925	0.0432239	38.4245	3.40312e-05	99.9997	9.93731	4.31291
R.Fusiform Gyrus	Temporal	5296	0	0.0424632	0.129484	0.0161811	0.0447572	0.00864986	0.031264	68.1425	1.21018e-05	100	9.90281	4.29795
L.Lingual Gyrus	Occipital	5226	0	0.0168948	0.128078	0.00701015	0.0384943	0.00213364	0.0258742	49.1564	6.43412e-07	99.9996	9.79512	4.25124
R.Anterior Cingulate Gyrus	Limbic	2721	0	0.0251762	0.126316	0.0172275	0.0350948	0.00427707	0.0262242	83.1305	0.00474404	100	9.6602	4.19272
R.Middle Occipital Gyrus	Occipital	3632	0	0.0303872	0.126127	-0.00270939	0.0274687	0.0151331	0.0392894	28.4102	2.44168e-08	99.9999	9.64576	4.18646
L.Entorhinal Area	Limbic	1531	0	0.0340018	0.123406	0.011753	0.0308388	0.0129021	0.0293646	45.2428	0.00554298	99.9976	9.43742	4.09609
R.Parahippocampus Gyrus	Limbic	2145	0	0.0293958	0.122888	0.0122757	0.0296606	0.00726999	0.0318083	57.8753	0.00326628	100	9.39772	4.07887
R.Caudate	Subcortical	1273	0	0.0369702	0.122351	0.0202963	0.0432465	-5.50679e-05	0.014112	83.6175	0.00133961	100	9.35666	4.06106
R.Superior Occipital Gyrus	Occipital	3582	0	0.0191003	0.122101	-0.00378841	0.0201634	0.00970526	0.0396453	38.4798	3.55139e-06	100	9.3375	4.05275
R.Planum Polare	Temporal	1453	0	0.0449377	0.121588	0.0131782	0.0387593	0.0145796	0.0266135	44.6956	9.10994e-06	99.9599	9.2982	4.0357
R.Posterior Cingulate Gyrus	Limbic	2924	0	0.0385933	0.120587	0.00915683	0.0305916	0.00580323	0.0294125	52.6797	0.00204117	100	9.22152	4.00244
L.Fusiform Gyrus	Temporal	5376	0	0.03395	0.119309	0.0121811	0.0413013	0.00790392	0.0260712	55.7215	6.89717e-06	100	9.12368	3.96
L.Calcarine Cortex	Occipital	3061	0	0.0147427	0.118579	0.00161528	0.0373219	0.000881559	0.0264124	52.9061	4.18702e-09	99.9997	9.06783	3.93577
L.Thalamus Proper	Subcortical	2829	0	0.0383914	0.11788	0.022297	0.043931	0.00840113	0.0183106	80.3191	0.0464514	99.9999	9.01433	3.91257
R.Precentral Gyrus	Frontal	10116	0	0.0202147	0.116397	-0.0012731	0.0411754	0.001017	0.0256665	63.3995	6.37044e-06	100	8.90077	3.86331
R.Posterior Orbital Gyrus	Frontal	1901	0	0.0296993	0.115816	0.00535555	0.033791	0.00704263	0.0284858	47.6143	8.12829e-06	99.9999	8.85628	3.844
R.Inferior Occipital Gyrus	Occipital	5576	0	0.0160184	0.114822	0.00100277	0.0439064	0.00316342	0.0251088	50.1149	4.07846e-05	100	8.78017	3.81099
L.Precuneus	Parietal	7776	0	0.0225789	0.113648	0.0112743	0.0368593	0.00740242	0.0328932	57.2011	1.40788e-06	100	8.6903	3.772
L.Inferior Frontal Gyrus	Frontal	2688	0	0.0193918	0.111988	0.010483	0.0393665	0.00654945	0.0228721	57.9877	2.46266e-05	99.9997	8.56325	3.71689
R.Precuneus	Parietal	7797	0	0.0232443	0.111774	0.00660076	0.0332628	0.00747424	0.0343078	44.875	1.21836e-05	100	8.54688	3.70979
L.Amygdala	Subcortical	348	0	0.0654671	0.110881	0.012216	0.0229685	0.0207719	0.0278572	25.6628	0.14693	59.8332	8.47849	3.68012
L.Medial Precentral Gyrus	Frontal	2215	0	0.00982403	0.110448	-0.00103263	0.0264342	0.000662854	0.0206875	63.4776	1.00161e-05	100	8.44538	3.66575
R.Accumbens	Subcortical	154	0	0.0446509	0.109365	0.0214861	0.0336331	0.00673795	0.0164324	87.2012	57.751	99.9987	8.36247	3.62979
L.Cerebellar Vermal Lobules VI-VII	Subcortical	521	0	0.0284105	0.109242	0.017712	0.0452399	0.00407713	0.0198132	77.1195	11.3605	99.9986	8.35306	3.62571
R.Amygdala	Subcortical	351	0	0.0433416	0.107708	0.00172708	0.018196	0.0180857	0.0296131	10.1877	4.52951e-05	90.715	8.23563	3.57476
R.Cerebellar Vermal Lobules VI-VII	Subcortical	471	0	0.0220666	0.105351	0.0157003	0.0440591	0.00224664	0.0131103	78.3353	0.00427497	99.9999	8.05522	3.4965
R.Cerebellar Vermal Lobules VIII-X	Subcortical	475	0	0.0498441	0.10383	0.0273631	0.0438043	0.00731557	0.0182274	88.6365	50.7797	99.9984	7.93875	3.44596
L.Posterior Insula	Insular	1350	0	0.0331281	0.102171	0.00682946	0.0261468	0.0154963	0.0252775	22.8359	0.000207181	83.9743	7.81181	3.39089
R.Occipital Fusiform Gyrus	Occipital	2560	0	0.0201324	0.102051	0.00759483	0.0399695	0.00617157	0.0253949	57.7065	0.000112988	100	7.80266	3.38692
L.Cerebellar Vermal Lobules VIII-X	Subcortical	605	0	0.0437244	0.101206	0.0257002	0.0430453	0.00640436	0.0181065	89.4018	46.4984	99.9997	7.73795	3.35885
L.Middle Occipital Gyrus	Occipital	4653	0	0.0220084	0.100317	0.00351331	0.0313	0.0116574	0.0278707	40.0014	1.99223e-07	99.9996	7.66992	3.32933
R.Angular Gyrus	Parietal	7942	0	0.0274225	0.0983884	0.0105488	0.0399646	0.0097303	0.0353034	48.1526	1.28353e-07	100	7.52231	3.26529
R.Occipital Pole	Occipital	3066	0	0.0341959	0.0979478	-0.00963902	0.0201773	0.0158255	0.0281761	31.1434	4.73498e-06	99.9967	7.48859	3.25066
L.Hippocampus	Subcortical	1258	0	0.032012	0.096175	0.00661793	0.0221686	0.0137398	0.0265107	29.0631	5.63556e-08	99.9991	7.35292	3.1918
R.Cerebrum and Motor	Frontal	4188	0	0.0133384	0.0960354	0.00100896	0.0338343	0.00591974	0.0252208	40.4154	6.33202e-05	100	7.34223	3.18716
R.Cuneus	Occipital	3448	0	0.0105944	0.0956133	0.00453223	0.0401428	0.00096618	0.0280085	57.6227	1.29957e-06	100	7.30994	3.17315
R.Posterior Insula	Insular	1627	0	0.0343338	0.0951822	-2.34424e-05	0.0190416	0.0168723	0.0288558	19.8942	5.83562e-06	99.9978	7.27694	3.15883
L.Cuneus	Occipital	3289	0	0.0201714	0.0943856	0.0107832	0.0397583	0.00785643	0.0246073	55.0843	3.63889e-05	99.9997	7.21598	3.13238
R.Medial Precentral Gyrus	Frontal	2186	0	0.0164909	0.0937136	-0.00120422	0.0278359	0.0058735	0.0209977	51.5884	1.57117e-06	100	7.16456	3.11007
R.Entorhinal Area	Limbic	1590	0	0.0210641	0.0923831	0.00403618	0.0276914	0.00675779	0.027848	49.1171	3.63558e-07	100	7.06274	3.06589
L.Occipital Pole	Occipital	3454	0	0.0222325	0.0917664	0.0036284	0.0357203	0.000981825	0.0251302	59.7312	3.64996e-07	99.9999	7.01556	3.04542
R.Hippocampus	Subcortical	1411	0	0.0359184	0.0904231	0.00798697	0.0278811	0.0152579	0.0284332	29.6289	3.42159e-06	99.6952	6.91277	3.00082
L.Inferior Occipital Gyrus	Occipital	5262	0	0.018011	0.0893224	-0.00151981	0.0319883	0.00475693	0.0275165	56.7357	1.38233e-05	100	6.82855	2.96428
L.Cerebrum and Motor	Frontal	4468	0	0.00782306	0.0864662	0.000473758	0.0330942	0.000602575	0.016185	55.7049	4.6498e-06	100	6.61	2.86945
R.Putamen	Subcortical	1388	0	0.0219245	0.0815796	-0.0127378	0.0102436	-0.0036917	0.0120503	70.0879	0.00109405	99.9997	6.23614	2.70721
L.Cerebellar Vermal Lobules I-V	Subcortical	1227	0	0.0246729	0.0814438	0.0159841	0.0360475	0.00200999	0.0171338	70.2461	0.000166022	100	6.22575	2.70271
L.Superior Occipital Gyrus	Occipital	2850	0	0.0187491	0.0810055	-0.00175679	0.0339102	0.0125908	0.026442	28.4106	2.81359e-05	99.9906	6.19222	2.68816
R.Inferior Frontal Gyrus	Frontal	2712	0	0.0177854	0.0804263	0.00713123	0.0279763	0.00934331	0.0248651	49.6487	0.000149247	100	6.1479	2.66893
R.Cerebellar Vermal Lobules I-V	Subcortical	1072	0	0.0222974	0.0784599	0.0152912	0.0353028	0.000443828	0.0175659	72.3034	1.91987e-05	99.9995	5.99747	2.60365
R.Pallidum	Subcortical	446	0	0.0207686	0.0769366	-0.00520654	0.021095	-0.00206188	0.0197361	72.2305	0.0364172	100	5.88094	2.55308
L.Superior Parietal Lobule	Parietal	8274	0	0.0178447	0.0758987	0.00948639	0.0366753	0.00672289	0.0277607	57.4241	1.06538e-07	100	5.80155	2.51862
R.Superior Parietal Lobule	Parietal	8221	0	0.0124831	0.0735067	0.00416481	0.033366	0.00311046	0.0324601	44.7911	2.33321e-07	100	5.61857	2.43922
R.Brainstem	Subcortical	687	0	0.0122192	0.067731	0.00200668	0.0355136	0.00359866	0.0167024	60.5079	0.0076194	99.9993	5.1768	2.24749
L.Putamen	Subcortical	1417	0	0.017132	0.06626	-0.00869127	0.0126405	0.00227976	0.0157605	66.1513	8.51606e-05	99.9999	5.06429	2.19867
L.Pallidum	Subcortical	448	0	0.0154953	0.0658583	-0.00500073	0.021403	0.00075075	0.0137861	74.4706	0.045832	100	5.03357	2.18533
L.Medial Postcentral Gyrus	Parietal	939	0	0.0105527	0.0603755	-0.00241318	0.0255942	-0.00314102	0.018055	56.2878	8.00501e-07	99.9999	4.61427	2.00335
R.Medial Postcentral Gyrus	Parietal	982	0	0.0156693	0.0588257	0.0103275	0.0328872	-0.000131053	0.0113932	75.2975	0.000435389	100	4.49575	1.95191
R.Calcarine Cortex	Occipital	3106	0	0.0160328	0.0520352	0.000576661	0.0232629	-0.00401304	0.0265767	27.7749	1.78633e-06	99.9994	3.97651	1.72653
Note: N = 15,611. See Section 4.1.4 of Supplementary information.

## Sheet: 11. VBM SES LOW
Table S11. SES Voxel-based Morphometry results for low SES group)
Region	Area	N of voxels	N of significant voxels (FWE 5%)	Mean partial R-squared (%)	Max partial R-squared (%)	Mean Std.Beta (PC1-SES)	Max Std.Beta (PC1-SES)	Mean Std.Beta (PC2-SES)	Max Std.Beta (PC2-SES)	Mean % of PC1-SES in partial R-squared	Min % of PC1-SES in partial R-squared	Max % of PC1-SES in partial R-squared	Max F	Max -log10(p-value)
L.Caudate	Subcortical	1152	232	0.182156	0.654096	0.0517699	0.100301	-0.0171572	-0.00457287	64.4675	0.00101502	99.5287	27.1986	11.7735
L.Accumbens	Subcortical	151	101	0.375868	0.631232	0.0755154	0.0962352	-0.0169241	-0.0044337	88.8443	70.5314	98.8955	26.2418	11.3606
L.Exterior Cerebellum	Subcortical	24955	1845	0.120207	0.601481	0.0179517	0.0764505	0.0126889	0.0434458	69.7301	0.000163549	100	24.9975	10.8236
R.Exterior Cerebellum	Subcortical	24985	2365	0.124312	0.592046	0.0176813	0.0685992	0.0138585	0.050069	68.126	8.80511e-06	100	24.6031	10.6533
R.Middle Frontal Gyrus	Frontal	14479	1160	0.124681	0.534666	0.0310026	0.0863711	-0.00152007	0.0514112	69.6457	6.11633e-06	100	22.2058	9.61801
R.Inferior Frontal Triangular Gyrus	Frontal	2701	277	0.131258	0.512962	0.0401617	0.0852897	-0.00416232	0.0215208	82.7688	0.225952	100	21.2997	9.22659
R.Frontal Pole	Frontal	3085	1002	0.255063	0.504877	0.046959	0.0795827	0.00846226	0.0416246	89.0288	0.00970677	100	20.9623	9.08079
R.Caudate	Subcortical	1273	231	0.187061	0.487618	0.0543413	0.0900993	-0.019814	-0.00569245	63.7681	0.000421455	98.2787	20.2422	8.76961
R.Inferior Frontal Orbital Gyrus	Frontal	1165	162	0.161729	0.480016	0.0450868	0.0855201	-0.00350797	0.0218601	91.7612	0.0103858	99.9999	19.9251	8.63256
R.Medial Frontal Cerebrum	Frontal	1194	99	0.175788	0.476053	0.0460607	0.0764668	-0.00229115	0.0240588	93.6065	64.4337	100	19.7598	8.56111
L.Inferior Frontal Triangular Gyrus	Frontal	2671	80	0.0823823	0.475724	0.0309406	0.0620293	-0.00467808	0.0296002	74.6826	8.98348e-05	100	19.7461	8.55519
R.Supramarginal Gyrus	Parietal	5837	366	0.127689	0.469119	0.0285636	0.0729169	0.00922884	0.0352269	79.6571	0.000174609	100	19.4706	8.43613
R.Postcentral Gyrus	Parietal	8416	235	0.114104	0.468714	0.0179932	0.0735438	0.00779103	0.030734	75.7438	1.54771e-05	100	19.4537	8.42882
R.Lateral Orbital Gyrus	Frontal	1745	348	0.203217	0.464778	0.0394633	0.0728887	0.00878695	0.032371	91.6283	6.01055	100	19.2896	8.35787
R.Accumbens	Subcortical	154	38	0.270652	0.454559	0.0599067	0.0797589	-0.00568603	0.00198332	98.1081	91.6029	99.9999	18.8636	8.1737
L.Inferior Frontal Orbital Gyrus	Frontal	1169	57	0.150577	0.452614	0.0454107	0.0734223	-0.00807003	0.0271558	76.3335	0.00961017	100	18.7825	8.13864
L.Middle Temporal Gyrus	Temporal	10031	111	0.075064	0.438545	0.0165726	0.0581155	0.00650944	0.0407444	62.9988	0.000296292	100	18.1961	7.8851
L.Lateral Orbital Gyrus	Frontal	1727	18	0.111431	0.437131	0.0246466	0.0662391	0.00925212	0.0283364	78.0543	0.0010492	99.9999	18.1372	7.85963
R.Superior Frontal Gyrus	Frontal	12052	221	0.0768689	0.431776	0.0134246	0.0823091	0.000366372	0.0461319	69.4916	2.32023e-06	100	17.914	7.76314
R.Gyrus Rectus	Frontal	1341	22	0.117935	0.429167	0.0209827	0.0515579	0.00966592	0.035214	81.6848	0.0114795	100	17.8053	7.71614
L.Superior Temporal Gyrus	Temporal	4754	28	0.0858308	0.428257	0.0253667	0.0591749	0.00261451	0.0406646	73.2785	9.48821e-06	100	17.7674	7.69973
R.Anterior Orbital Gyrus	Frontal	1554	72	0.0903628	0.423598	0.0108976	0.0582444	0.0107703	0.0420125	62.5869	0.00931772	99.9997	17.5733	7.61579
R.Medial Orbital Gyrus	Frontal	3516	42	0.0841369	0.419838	0.0192087	0.0727628	0.00322153	0.0385261	66.5957	1.06404e-08	100	17.4166	7.54804
L.Middle Frontal Gyrus	Frontal	14711	164	0.0782934	0.415992	0.0227303	0.0632447	0.0019445	0.0338165	79.9022	8.16668e-06	100	17.2564	7.47875
L.Subcallosal Area	Frontal	841	31	0.0937528	0.414268	0.00963315	0.0734958	0.00473641	0.0288651	72.5568	3.32386e-05	100	17.1846	7.4477
R.Thalamus Proper	Subcortical	2746	76	0.10102	0.412718	-0.00545104	0.0586888	0.0240011	0.0365956	30.6711	9.82178e-06	99.9842	17.12	7.41977
L.Superior Frontal Gyrus	Frontal	12000	65	0.0704972	0.398728	0.0271095	0.0688794	-0.00716299	0.0292182	65.5965	8.70196e-09	100	16.5374	7.16777
R.Superior Medial Frontal Gyrus	Frontal	5653	54	0.125751	0.391547	0.0423839	0.0722362	-0.00531723	0.024492	89.7651	19.6923	100	16.2384	7.03843
L.Temporal Pole	Temporal	6315	152	0.0804368	0.387535	0.0290507	0.0740278	-0.00770253	0.0232928	65.5799	3.20775e-05	100	16.0714	6.96617
L.Anterior Insula	Insular	2758	34	0.144987	0.378213	0.0483149	0.071359	-0.0117448	0.0121264	80.2643	0.00938961	100	15.6833	6.79828
R.Basal Cerebrum and Forebrain Brain	Subcortical	407	28	0.167467	0.373626	0.0415235	0.0710215	-0.00153106	0.022345	94.1557	18.4937	100	15.4924	6.71567
L.Frontal Pole	Frontal	2643	43	0.167699	0.372217	0.0405046	0.0654415	0.00422758	0.0341592	87.0053	0.0219928	100	15.4337	6.6903
L.Thalamus Proper	Subcortical	2829	21	0.106803	0.372023	0.0119982	0.07905	0.0196934	0.0305469	53.4464	0.0008443	99.9998	15.4257	6.6868
R.Posterior Orbital Gyrus	Frontal	1901	48	0.112392	0.37156	0.0373567	0.0732909	-0.00642436	0.00937472	84.5502	1.22275	100	15.4064	6.67847
L.Precentral Gyrus	Frontal	10313	35	0.0611978	0.368695	0.0119999	0.066944	0.000989862	0.0226514	77.5882	3.6335e-05	100	15.2872	6.62687
R.Cerebellar Vermal Lobules VI-VII	Subcortical	471	29	0.102504	0.368194	0.0175641	0.0458188	0.0143843	0.0339367	65.9542	0.00470354	99.9732	15.2663	6.61785
R.Precentral Gyrus	Frontal	10116	77	0.0721338	0.366926	0.0108723	0.0608485	-0.00328917	0.0288996	70.5594	5.94434e-05	100	15.2135	6.59502
L.Postcentral Gyrus	Parietal	9399	87	0.0881588	0.360867	0.0202128	0.0842422	0.00339929	0.0290779	73.3188	1.52252e-06	100	14.9614	6.48592
L.Posterior Orbital Gyrus	Frontal	1945	51	0.156024	0.35886	0.044419	0.0714133	-0.00396721	0.0103546	94.2976	0.0284356	100	14.8779	6.44978
R.Subcallosal Area	Frontal	800	10	0.0882933	0.35843	0.00669062	0.0680698	0.00544496	0.0300937	76.5924	0.0429283	100	14.86	6.44203
R.Entorhinal Area	Limbic	1590	7	0.0913747	0.357857	0.0228329	0.0669437	0.00397236	0.0248177	80.5673	0.000902507	100	14.8362	6.43173
L.Inferior Frontal Gyrus	Frontal	2688	17	0.0894109	0.353291	0.0341868	0.0723785	-0.00416296	0.0165285	83.1197	4.65458e-05	100	14.6462	6.34952
R.Fusiform Gyrus	Temporal	5296	19	0.064249	0.350509	0.0109766	0.0619995	0.00920364	0.0298618	62.7054	4.42047e-06	100	14.5305	6.29943
L.Cerebellar Vermal Lobules VI-VII	Subcortical	521	7	0.105103	0.347423	0.0187869	0.042661	0.0149661	0.030903	67.1721	0.0262639	99.81	14.4021	6.24386
R.Inferior Occipital Gyrus	Occipital	5576	1	0.0243695	0.343963	-0.00146853	0.0624057	0.00166475	0.026305	48.0891	6.68077e-05	100	14.2582	6.18158
L.Planum Polare	Temporal	1814	7	0.11389	0.34328	0.0368364	0.0607933	-0.00649193	0.0116115	79.2655	0.00223965	100	14.2297	6.16927
L.Central Operculum	Operculum	3089	6	0.0866251	0.339441	0.0280084	0.0656412	-0.000956916	0.0213441	81.1349	9.30243e-06	100	14.0701	6.10018
L.Basal Cerebrum and Forebrain Brain	Subcortical	377	1	0.169092	0.3365	0.0447722	0.0723789	-0.0039829	0.0208761	92.7761	20.1425	99.9999	13.9478	6.04723
L.Supramarginal Gyrus	Parietal	6479	7	0.0865728	0.335578	0.031621	0.0777071	0.000612686	0.0321555	86.7129	0.00190759	100	13.9094	6.03063
L.Anterior Orbital Gyrus	Frontal	1509	1	0.0617461	0.329617	0.0187644	0.0538059	0.00415952	0.0299624	77.1728	0.00215168	100	13.6615	5.92333
R.Inferior Temporal Gyrus	Temporal	8249	6	0.06259	0.328606	0.010218	0.0694752	0.00197127	0.0261155	71.2836	9.05666e-07	100	13.6195	5.90513
R.Anterior Cingulate Gyrus	Limbic	2721	2	0.146087	0.327845	0.0292411	0.0618983	0.0136015	0.0311052	78.2711	0.00131294	100	13.5878	5.89143
L.Frontal Operculum	Operculum	1505	2	0.115429	0.326862	0.0391805	0.0691764	-0.00405798	0.014373	88.2415	0.0167611	100	13.5469	5.87374
R.Temporal Pole	Temporal	6465	3	0.0682634	0.325393	0.0171335	0.0676928	0.00518423	0.0219033	68.866	1.46282e-05	100	13.4859	5.8473
L.Anterior Cingulate Gyrus	Limbic	3594	0	0.106898	0.312477	0.0304894	0.06447	0.0048877	0.0253403	89.0151	0.455314	100	12.9489	5.61483
R.Anterior Insula	Insular	2777	0	0.119175	0.310201	0.043686	0.0683234	-0.0101705	0.00940997	82.5374	0.0642646	100	12.8543	5.57387
L.Putamen	Subcortical	1417	0	0.158303	0.309213	0.0498308	0.0812036	-0.0301467	-0.00995404	33.2175	5.0032e-05	93.4387	12.8132	5.55609
R.Putamen	Subcortical	1388	0	0.154303	0.30661	0.0462098	0.0751168	-0.0290732	-0.00452942	36.997	1.62923e-05	98.1857	12.705	5.50925
R.Middle Temporal Gyrus	Temporal	10100	0	0.0737669	0.304357	0.012704	0.0718309	0.0100607	0.0361473	61.5893	2.85341e-05	100	12.6114	5.46871
R.Superior Temporal Gyrus	Temporal	5077	0	0.0959062	0.304134	0.0253244	0.0743032	0.00594514	0.0318602	78.0967	0.960312	100	12.6021	5.4647
R.Cerebellar Vermal Lobules VIII-X	Subcortical	475	0	0.0866606	0.300198	0.0172626	0.0426284	0.0120006	0.0263779	69.6991	0.00697961	99.546	12.4385	5.39386
L.Superior Medial Frontal Gyrus	Frontal	4776	0	0.113141	0.298642	0.0411052	0.0686294	-0.00887918	0.0147232	80.8155	0.00891938	100	12.3739	5.36587
L.Medial Orbital Gyrus	Frontal	3483	0	0.0662839	0.298595	0.0221031	0.0689525	-0.000187647	0.0324034	76.52	0.000172008	100	12.3719	5.36502
L.Middle Occipital Gyrus	Occipital	4653	0	0.0635404	0.297922	0.0140498	0.0534297	0.00512117	0.0299687	63.8712	1.00678e-05	100	12.344	5.35292
L.Cerebrum and Motor	Frontal	4468	0	0.0861298	0.297316	0.0350856	0.0779737	-0.0130455	0.0119878	64.1316	6.7905e-09	100	12.3187	5.342
R.Parietal Operculum	Operculum	1583	0	0.0368968	0.292909	0.00928397	0.0573068	-0.000100483	0.0234133	66.8335	0.000298351	100	12.1356	5.2627
L.Inferior Occipital Gyrus	Occipital	5262	0	0.0606074	0.290813	0.0245416	0.0725979	-0.00210248	0.0235367	77.2211	9.48126e-07	100	12.0485	5.22498
R.Central Operculum	Operculum	2986	0	0.0912545	0.28944	0.0262163	0.0585705	0.00168356	0.0258128	81.7858	0.00686318	100	11.9915	5.20028
L.Precuneus	Parietal	7776	0	0.0636287	0.28941	0.0239738	0.0708929	-8.64646e-05	0.0274671	79.4977	0.000449397	100	11.9902	5.19974
L.Middle Cingulate Gyrus	Limbic	3310	0	0.0612014	0.285476	0.0257658	0.0610164	-0.00125143	0.0180271	82.3946	2.00216e-05	100	11.8268	5.12897
R.Medial Precentral Gyrus	Frontal	2186	0	0.0360845	0.283109	0.00786337	0.052593	-0.00670471	0.00986122	59.4475	6.55008e-06	100	11.7284	5.08637
R.Middle Cingulate Gyrus	Limbic	3260	0	0.110372	0.2802	0.0336336	0.0609469	0.0032603	0.0197583	90.5059	0.00965034	100	11.6076	5.03405
L.Fusiform Gyrus	Temporal	5376	0	0.0500752	0.279605	0.0165494	0.0585522	0.00221421	0.0201523	74.5159	5.11375e-08	100	11.5829	5.02335
L.Pallidum	Subcortical	448	0	0.107775	0.279041	0.0421265	0.0801688	-0.0275533	-0.00357971	30.7733	0.00184338	98.4128	11.5594	5.01319
R.Lingual Gyrus	Occipital	5507	0	0.0600822	0.278407	0.0190858	0.0565155	0.00190705	0.0244705	72.8151	0.00017058	100	11.5331	5.00178
L.Superior Parietal Lobule	Parietal	8274	0	0.0363487	0.277915	0.0106847	0.0715478	-0.00163647	0.0297706	59.9504	2.14562e-05	100	11.5127	4.99294
R.Cuneus	Occipital	3448	0	0.0455132	0.272308	0.0128388	0.0537153	0.0027597	0.0196324	75.7406	0.00353304	100	11.2798	4.89206
L.Medial Frontal Cerebrum	Frontal	1167	0	0.131636	0.270553	0.04479	0.065586	-0.00901021	0.00695157	88.9156	54.4594	100	11.2068	4.86048
L.Inferior Temporal Gyrus	Temporal	7874	0	0.0552751	0.268615	0.0118024	0.0615537	0.00117255	0.0307455	61.7773	3.78018e-06	100	11.1264	4.82563
L.Cuneus	Occipital	3289	0	0.0513879	0.266258	0.020982	0.0531223	-0.0020534	0.0196768	69.9701	5.93295e-06	100	11.0285	4.78322
R.Angular Gyrus	Parietal	7942	0	0.0579782	0.26462	0.0172575	0.0754601	0.00104217	0.0293098	73.6563	5.0559e-06	100	10.9604	4.75376
L.Cerebellar Vermal Lobules VIII-X	Subcortical	605	0	0.0843303	0.264156	0.017746	0.045223	0.0117764	0.0246357	72.6723	0.00509566	99.9994	10.9412	4.74542
L.Gyrus Rectus	Frontal	1362	0	0.0688579	0.263041	0.0211452	0.0424748	0.000833363	0.0348578	77.5293	0.00139784	100	10.8949	4.72536
R.Posterior Cingulate Gyrus	Limbic	2924	0	0.0609863	0.262785	0.0139916	0.0507556	0.00598362	0.0178311	80.5064	0.000134724	100	10.8842	4.72075
L.Lingual Gyrus	Occipital	5226	0	0.0508533	0.262754	0.020922	0.0556522	0.00112722	0.0241048	81.4718	2.01767e-05	100	10.8829	4.72019
L.Angular Gyrus	Parietal	7028	0	0.0797243	0.26025	0.0199524	0.0685997	0.00627522	0.0326388	70.3655	0.000157153	100	10.779	4.67515
R.Cerebellar Vermal Lobules I-V	Subcortical	1072	0	0.103285	0.259964	0.01603	0.0442288	0.0172731	0.0306066	65.5191	0.805062	99.9044	10.7671	4.67002
L.Occipital Fusiform Gyrus	Occipital	2456	0	0.0595323	0.258652	0.02545	0.0587038	-0.000761384	0.018385	87.2592	3.40521e-05	100	10.7126	4.64641
L.Entorhinal Area	Limbic	1531	0	0.0672088	0.25676	0.0212466	0.0634816	0.00110255	0.0304259	81.2285	0.00134146	100	10.6341	4.61238
R.Calcarine Cortex	Occipital	3106	0	0.0555912	0.254607	0.0209324	0.0555642	0.000632425	0.0176796	85.2062	0.000470861	100	10.5447	4.57365
R.Frontal Operculum	Operculum	1447	0	0.11942	0.24626	0.0459999	0.0677247	-0.0121215	0.0125597	80.2873	3.79467	100	10.1981	4.42353
R.Precuneus	Parietal	7797	0	0.0437206	0.245759	0.016347	0.062432	-0.00127422	0.0215918	77.9749	3.83144e-05	100	10.1773	4.41452
L.Medial Precentral Gyrus	Frontal	2215	0	0.0509982	0.243985	0.0203572	0.0594995	-0.0034972	0.010069	86.5263	0.00470845	100	10.1037	4.38261
L.Amygdala	Subcortical	348	0	0.125323	0.239681	0.031531	0.054633	0.00329016	0.0104485	94.8249	0.0498807	100	9.92499	4.3052
R.Amygdala	Subcortical	351	0	0.0973202	0.239513	0.0282824	0.0470124	0.00274675	0.0103286	97.6071	80.8197	100	9.91805	4.30219
R.Pallidum	Subcortical	446	0	0.0942714	0.238395	0.0390404	0.0725487	-0.0240378	0.000394144	37.5884	6.29669e-06	99.9823	9.87163	4.28208
R.Temporal	Temporal	1362	0	0.0833524	0.236839	0.0297562	0.0567227	-0.00617146	0.0276842	64.5223	0.000123018	100	9.80707	4.25411
L.Medial Postcentral Gyrus	Parietal	939	0	0.0996642	0.236817	0.0379133	0.0740889	-0.00951051	0.0195976	83.4066	0.062177	100	9.80613	4.2537
R.Posterior Insula	Insular	1627	0	0.0684904	0.233239	0.0271331	0.0547449	-0.00532336	0.00937371	69.8292	4.18016e-06	100	9.65761	4.18935
R.Planum Polare	Temporal	1453	0	0.0724243	0.233101	0.0261586	0.0460882	0.000923102	0.0225228	90.2328	0.0112025	100	9.6519	4.18688
L.Temporal	Temporal	1549	0	0.0395063	0.231904	0.0158071	0.0547363	0.0013238	0.0245449	75.2783	0.00111364	100	9.60223	4.16536
R.Superior Parietal Lobule	Parietal	8221	0	0.0331739	0.225728	0.0108524	0.053393	0.00316082	0.0273274	74.2719	0.00038701	100	9.34591	4.05429
L.Posterior Cingulate Gyrus	Limbic	3292	0	0.0569782	0.224703	0.0163196	0.048006	0.00459712	0.0138079	83.8037	0.00270635	100	9.30337	4.03586
L.Posterior Insula	Insular	1350	0	0.0734191	0.223313	0.0271747	0.059032	-0.003917	0.0190173	69.1622	0.000106923	100	9.2457	4.01087
L.Cerebellar Vermal Lobules I-V	Subcortical	1227	0	0.0837469	0.223132	0.0151965	0.0454037	0.0145371	0.028051	65.961	2.01808e-05	99.8961	9.23818	4.00761
L.Occipital Pole	Occipital	3454	0	0.0586087	0.221348	0.0181083	0.062218	0.00359204	0.0218439	83.6115	0.0142814	100	9.16417	3.97554
R.Cerebrum and Motor	Frontal	4188	0	0.0630477	0.217568	0.0258474	0.0645021	-0.00972288	0.0113868	65.1377	8.3272e-06	100	9.00734	3.90758
R.Temporal Transverse Gyrus	Temporal	946	0	0.0687598	0.215495	0.0264557	0.0539227	-0.00115372	0.0178103	89.1117	0.00611974	100	8.92133	3.87031
L.Calcarine Cortex	Occipital	3061	0	0.0786912	0.215376	0.0281128	0.0682916	-0.000738762	0.024624	83.5931	0.0972824	100	8.9164	3.86817
L.Temporal Transverse Gyrus	Temporal	1016	0	0.0474119	0.205561	0.0176342	0.0543329	0.00158687	0.0123914	72.1164	0.000867439	99.9999	8.50923	3.69171
R.Occipital Fusiform Gyrus	Occipital	2560	0	0.0286503	0.200823	0.0120063	0.0365925	0.00140017	0.0260048	71.3671	0.0021261	99.9999	8.31268	3.60652
R.Brainstem	Subcortical	687	0	0.0310089	0.199679	-0.00372829	0.0561504	0.00417081	0.0315988	63.9126	0.0107624	99.9997	8.26523	3.58596
L.Hippocampus	Subcortical	1258	0	0.0661117	0.198214	0.0247638	0.0482003	0.000248976	0.0104452	89.249	4.98458	100	8.20449	3.55963
R.Inferior Frontal Gyrus	Frontal	2712	0	0.0553177	0.195754	0.0231845	0.0596606	-0.00096525	0.0232818	71.5242	5.79454e-05	100	8.10246	3.51541
R.Medial Postcentral Gyrus	Parietal	982	0	0.0741308	0.192745	0.0205988	0.0663043	-0.00978672	0.0109574	66.0473	0.0528239	100	7.97768	3.46132
R.Middle Occipital Gyrus	Occipital	3632	0	0.028045	0.190512	0.00660136	0.0374083	0.00210012	0.0253204	54.4209	0.0019874	100	7.88507	3.42118
L.Parietal Operculum	Operculum	1834	0	0.0354715	0.184966	0.0175093	0.0433009	-0.00336877	0.0280054	64.8418	1.79028e-05	100	7.6551	3.32149
L.Brainstem	Subcortical	701	0	0.0372258	0.184788	0.0103891	0.0481211	-0.00180671	0.0303256	64.5349	4.02629e-05	99.9999	7.64772	3.31829
R.Occipital Pole	Occipital	3066	0	0.0482446	0.159049	0.0252503	0.0569167	-0.00600394	0.0169347	73.7714	0.000369171	100	6.58077	2.85572
L.Parahippocampus Gyrus	Limbic	2108	0	0.0517409	0.157997	0.0202095	0.0565648	-0.0031965	0.0213609	64.515	0.0028348	99.9999	6.53718	2.83682
R.Superior Occipital Gyrus	Occipital	3582	0	0.0254472	0.141146	0.0086328	0.0476955	-0.00190186	0.021718	62.6191	7.29861e-05	100	5.83898	2.53404
R.Parahippocampus Gyrus	Limbic	2145	0	0.0245544	0.137129	0.0101713	0.0422697	0.00320512	0.0185443	71.9684	1.94439e-05	100	5.67259	2.46188
L.Superior Occipital Gyrus	Occipital	2850	0	0.0221279	0.119665	0.00174247	0.0366203	0.00128987	0.0179382	53.235	3.92735e-06	100	4.9493	2.14817
R.Hippocampus	Subcortical	1411	0	0.0317929	0.0864103	0.0108168	0.0285178	0.00585401	0.0214926	77.2413	0.00239915	99.9998	3.5727	1.55093
Note: N = 8,320. See Section 4.1.4 of Supplementary information.

[truncated: 14 more sheets: 12. VBM SES with PGI as control, 13. VBM SES PGI, 14. Difference due to PGI, 15. Difference due to BMI, 16. Difference due to PGI&BMI, 17. Functional annotation, 18. VBM EA, 19. VBM Occup. wage, 20. VBM Household inc., 21. VBM Local avg. inc., 22. VBM Neighb. score, 23. Sex-interaction, 24. Age-interaction, 25. Alcohol]
